# Supplementary material for: Six‐transmembrane epithelial antigen of prostate 3 (STEAP3) is a potential prognostic biomarker in clear cell renal cell carcinoma that correlates with M2 macrophage infiltration and epithelial–mesenchymal
Source: Cancer Rep (Hoboken). 2023 Jun 21;6(8):e1824. doi: 10.1002/cnr2.1824 (PMC10432435; doi:10.1002/cnr2.1824)
Supplement: Supplementary file 3 — Supplementary Table S2. The R packages that were used in this study [file CNR2-6-e1824-s002.xlsx]

## Sheet: Sheet1
Supplementary Table 2 The R packages that were used in this study
R package	Function
preprocessCore (1.34.0)	Quantile normalization
ggplot2 (3.4.0)	Creat graphics
Forestplot(3.1.0)	Draws a forest plot
survival (3.4-0）	Survival analysis
survminer (0.4.8)	Survival analysis and visualization
immuneeconv (2.0.3)	Estimate immune cell fractions from bulk RNA sequencing data
GSVA (1.20.0)	Gene set variation analysis
t
