# Supplementary material for: Six‐transmembrane epithelial antigen of prostate 3 (STEAP3) is a potential prognostic biomarker in clear cell renal cell carcinoma that correlates with M2 macrophage infiltration and epithelial–mesenchymal
Source: Cancer Rep (Hoboken). 2023 Jun 21;6(8):e1824. doi: 10.1002/cnr2.1824 (PMC10432435; doi:10.1002/cnr2.1824)
Supplement: Supplementary file 4 — Supplementary Table S3. The statistical data of STEAP3 expression difference between tumor and normal tissues in pancancer [file CNR2-6-e1824-s001.xlsx]

## Sheet: Sheet1
Supplementary Table 3 The statistical data of STEAP3 expression difference between tumor and normal tissues in pancancer
	Tumor			Normal
Type	Sample	Mean	Standard deviation	Sample	Mean	Standard deviation	p value
ACC	79	2.32959	1.37703	258	3.11579	0.814253	0
BLCA	406	5.28666	1.06652	40	3.70626	1.19708	0
BRCA	1101	5.13746	1.0373	572	4.76459	0.891005	0
CESC	306	5.41315	0.905125	22	3.49736	1.12549	0
CHOL	35	5.24467	1.47717	9	6.88499	0.248515	0
COAD	455	5.05044	0.603771	820	2.92444	1.13834	0
DLBC	48	3.38828	1.3081	929	2.29463	0.857891	0
ESCA	163	5.20232	0.904127	1456	3.23252	1.16859	0
GBM	153	5.87631	1.12118	2647	1.80938	1.01525	0
HNSC	504	5.19929	0.918977	44	4.7668	0.916119	0.001
KICH	65	2.61156	1.69006	114	3.00387	0.7221	0.006
KIRC	530	3.9891	1.5711	161	3.14164	0.740735	0
KIRP	290	3.72164	1.12014	121	2.99689	0.689439	0
LGG	513	3.16495	1.46021	2642	1.80847	1.01571	0
LIHC	371	5.4005	1.33574	276	6.9421	0.599508	0
LUAD	516	5.5581	1.06782	637	4.04199	0.907086	0
LUSC	501	5.38422	0.959503	627	4.03716	0.915258	0
OV	376	4.13413	1.12023	180	3.11618	0.820368	0
PAAD	179	4.95665	1.1294	332	4.10746	0.69547	0
PCPG	181	5.47259	1.11969	3	2.3667	0.206857	0.004
PRAD	498	3.71933	0.811104	297	4.44984	0.809696	0
READ	165	5.02089	0.702235	789	2.84896	1.0881	0
SKCM	471	3.23933	1.47145	1810	4.53421	1.23343	0
STAD	375	4.72293	0.894215	391	4.36646	1.2115	0.002
TGCT	134	3.69822	0.812604	361	2.41268	0.549588	0
THCA	512	4.04164	0.717421	712	3.4168	0.647212	0
UCEC	545	4.78679	1.22888	177	2.8119	0.906854	0
UCS	57	4.29456	1.27054	142	2.51755	0.552977	0
