# Supplementary material for: Six‐transmembrane epithelial antigen of prostate 3 (STEAP3) is a potential prognostic biomarker in clear cell renal cell carcinoma that correlates with M2 macrophage infiltration and epithelial–mesenchymal
Source: Cancer Rep (Hoboken). 2023 Jun 21;6(8):e1824. doi: 10.1002/cnr2.1824 (PMC10432435; doi:10.1002/cnr2.1824)
Supplement: Supplementary file 5 — Supplementary Table S4. The expression of STEAP3 after immunotherapy [file CNR2-6-e1824-s005.xlsx]

## Sheet: Sheet1
Supplementary Table4. The expression of STEAP3 after immunotherapy
Samples	geneID	value	cell_line	Responder	Baseline	GSE_ID	Mouse_treatment	pvalue	label	label2	num	count
SRX3178239	Steap3	6.06395	YUMM1.7_GSE103725_BRAF.inhibitor_antiPDL2(n=6)	Responders	0	GSE103725	BRAFi; antiPDL2;	0.470705	NA	NA	2	6
SRX3178241	Steap3	6.16716	YUMM1.7_GSE103725_BRAF.inhibitor_antiPDL2(n=6)	Non-responders	0	GSE103725	BRAFi; antiPDL2;	1	NA	NA	2	6
SRX3178242	Steap3	5.81805	YUMM1.7_GSE103725_BRAF.inhibitor_antiPDL2(n=6)	Non-responders	0	GSE103725	BRAFi; antiPDL2;	1	NA	NA	2	6
SRX3178236	Steap3	5.54771	YUMM1.7_GSE103725_BRAF.inhibitor_antiPDL2(n=6)	Baseline	1	GSE103725	BRAFi	NA	NA	NA	2	6
SRX3178237	Steap3	6.26363	YUMM1.7_GSE103725_BRAF.inhibitor_antiPDL2(n=6)	Baseline	1	GSE103725	BRAFi	NA	NA	NA	2	6
SRX3178238	Steap3	6.14678	YUMM1.7_GSE103725_BRAF.inhibitor_antiPDL2(n=6)	Baseline	1	GSE103725	BRAFi	NA	NA	NA	2	6
SRX7813729	Steap3	4.85633	YTN16_GSE146027_day7_antiCTLA4(n=9)	Responders	0	GSE146027	antiCTLA4	0.114566	NA	NA	2	9
SRX7813727	Steap3	4.67244	YTN16_GSE146027_day7_antiCTLA4(n=9)	Responders	0	GSE146027	antiCTLA4	0.114566	NA	NA	2	9
SRX7813730	Steap3	4.50427	YTN16_GSE146027_day7_antiCTLA4(n=9)	Responders	0	GSE146027	antiCTLA4	0.114566	NA	NA	2	9
SRX7813726	Steap3	4.45885	YTN16_GSE146027_day7_antiCTLA4(n=9)	Responders	0	GSE146027	antiCTLA4	0.114566	NA	NA	2	9
SRX7813728	Steap3	4.29063	YTN16_GSE146027_day7_antiCTLA4(n=9)	Responders	0	GSE146027	antiCTLA4	0.114566	NA	NA	2	9
SRX7813685	Steap3	5.27861	YTN16_GSE146027_day7_antiCTLA4(n=9)	Baseline	1	GSE146027	no_treatment	NA	NA	NA	2	9
SRX7813686	Steap3	5.09286	YTN16_GSE146027_day7_antiCTLA4(n=9)	Baseline	1	GSE146027	no_treatment	NA	NA	NA	2	9
SRX7813688	Steap3	4.90721	YTN16_GSE146027_day7_antiCTLA4(n=9)	Baseline	1	GSE146027	no_treatment	NA	NA	NA	2	9
SRX7813689	Steap3	4.61626	YTN16_GSE146027_day7_antiCTLA4(n=9)	Baseline	1	GSE146027	no_treatment	NA	NA	NA	2	9
SRX7813740	Steap3	5.68074	YTN16_GSE146027_day21_antiCTLA4(n=10)	Responders	0	GSE146027	antiCTLA4	2.2464e-06	***	NA	2	10
SRX7813739	Steap3	5.63216	YTN16_GSE146027_day21_antiCTLA4(n=10)	Responders	0	GSE146027	antiCTLA4	2.2464e-06	NA	NA	2	10
SRX7813737	Steap3	5.12884	YTN16_GSE146027_day21_antiCTLA4(n=10)	Responders	0	GSE146027	antiCTLA4	2.2464e-06	NA	NA	2	10
SRX7813736	Steap3	4.72131	YTN16_GSE146027_day21_antiCTLA4(n=10)	Responders	0	GSE146027	antiCTLA4	2.2464e-06	NA	NA	2	10
SRX7813738	Steap3	4.54799	YTN16_GSE146027_day21_antiCTLA4(n=10)	Responders	0	GSE146027	antiCTLA4	2.2464e-06	NA	NA	2	10
SRX7813705	Steap3	3.0727	YTN16_GSE146027_day21_antiCTLA4(n=10)	Baseline	1	GSE146027	no_treatment	NA	NA	NA	2	10
SRX7813706	Steap3	2.89825	YTN16_GSE146027_day21_antiCTLA4(n=10)	Baseline	1	GSE146027	no_treatment	NA	NA	NA	2	10
SRX7813707	Steap3	3.76443	YTN16_GSE146027_day21_antiCTLA4(n=10)	Baseline	1	GSE146027	no_treatment	NA	NA	NA	2	10
SRX7813708	Steap3	3.29745	YTN16_GSE146027_day21_antiCTLA4(n=10)	Baseline	1	GSE146027	no_treatment	NA	NA	NA	2	10
SRX7813709	Steap3	4.13593	YTN16_GSE146027_day21_antiCTLA4(n=10)	Baseline	1	GSE146027	no_treatment	NA	NA	NA	2	10
SRX7813732	Steap3	5.15258	YTN16_GSE146027_day14_antiCTLA4(n=9)	Responders	0	GSE146027	antiCTLA4	0.0220334	*	NA	2	9
SRX7813735	Steap3	5.09425	YTN16_GSE146027_day14_antiCTLA4(n=9)	Responders	0	GSE146027	antiCTLA4	0.0220334	NA	NA	2	9
SRX7813734	Steap3	5.03127	YTN16_GSE146027_day14_antiCTLA4(n=9)	Responders	0	GSE146027	antiCTLA4	0.0220334	NA	NA	2	9
SRX7813731	Steap3	4.89075	YTN16_GSE146027_day14_antiCTLA4(n=9)	Responders	0	GSE146027	antiCTLA4	0.0220334	NA	NA	2	9
SRX7813733	Steap3	4.68916	YTN16_GSE146027_day14_antiCTLA4(n=9)	Responders	0	GSE146027	antiCTLA4	0.0220334	NA	NA	2	9
SRX7813695	Steap3	4.38902	YTN16_GSE146027_day14_antiCTLA4(n=9)	Baseline	1	GSE146027	no_treatment	NA	NA	NA	2	9
SRX7813696	Steap3	3.95722	YTN16_GSE146027_day14_antiCTLA4(n=9)	Baseline	1	GSE146027	no_treatment	NA	NA	NA	2	9
SRX7813697	Steap3	4.67454	YTN16_GSE146027_day14_antiCTLA4(n=9)	Baseline	1	GSE146027	no_treatment	NA	NA	NA	2	9
SRX7813699	Steap3	4.42205	YTN16_GSE146027_day14_antiCTLA4(n=9)	Baseline	1	GSE146027	no_treatment	NA	NA	NA	2	9
SRX7813720	Steap3	4.9864	YTN16_GSE146027_day10_antiPD1(n=8)	Non-responders	0	GSE146027	antiPD1	0.352996	NA	NA	2	8
SRX7813718	Steap3	4.83113	YTN16_GSE146027_day10_antiPD1(n=8)	Non-responders	0	GSE146027	antiPD1	0.352996	NA	NA	2	8
SRX7813721	Steap3	4.58328	YTN16_GSE146027_day10_antiPD1(n=8)	Non-responders	0	GSE146027	antiPD1	0.352996	NA	NA	2	8
SRX7813719	Steap3	4.27958	YTN16_GSE146027_day10_antiPD1(n=8)	Non-responders	0	GSE146027	antiPD1	0.352996	NA	NA	2	8
SRX7813710	Steap3	4.06411	YTN16_GSE146027_day10_antiPD1(n=8)	Baseline	1	GSE146027	no_treatment	NA	NA	NA	2	8
SRX7813711	Steap3	4.49942	YTN16_GSE146027_day10_antiPD1(n=8)	Baseline	1	GSE146027	no_treatment	NA	NA	NA	2	8
SRX7813712	Steap3	4.54056	YTN16_GSE146027_day10_antiPD1(n=8)	Baseline	1	GSE146027	no_treatment	NA	NA	NA	2	8
SRX7813713	Steap3	4.36435	YTN16_GSE146027_day10_antiPD1(n=8)	Baseline	1	GSE146027	no_treatment	NA	NA	NA	2	8
SRX7813722	Steap3	4.56493	YTN16_GSE146027_anti_IL17_day10_antiPD1(n=8)	Responders	0	GSE146027	antiPD1; antiIL17	0.84862	NA	NA	2	8
SRX7813724	Steap3	3.92678	YTN16_GSE146027_anti_IL17_day10_antiPD1(n=8)	Responders	0	GSE146027	antiPD1; antiIL17	0.84862	NA	NA	2	8
SRX7813725	Steap3	3.90381	YTN16_GSE146027_anti_IL17_day10_antiPD1(n=8)	Responders	0	GSE146027	antiPD1; antiIL17	0.84862	NA	NA	2	8
SRX7813723	Steap3	3.86949	YTN16_GSE146027_anti_IL17_day10_antiPD1(n=8)	Responders	0	GSE146027	antiPD1; antiIL17	0.84862	NA	NA	2	8
SRX7813714	Steap3	4.06489	YTN16_GSE146027_anti_IL17_day10_antiPD1(n=8)	Baseline	1	GSE146027	anti_IL17	NA	NA	NA	2	8
SRX7813715	Steap3	4.52858	YTN16_GSE146027_anti_IL17_day10_antiPD1(n=8)	Baseline	1	GSE146027	anti_IL17	NA	NA	NA	2	8
SRX7813716	Steap3	4.28845	YTN16_GSE146027_anti_IL17_day10_antiPD1(n=8)	Baseline	1	GSE146027	anti_IL17	NA	NA	NA	2	8
SRX7813717	Steap3	4.15278	YTN16_GSE146027_anti_IL17_day10_antiPD1(n=8)	Baseline	1	GSE146027	anti_IL17	NA	NA	NA	2	8
SRX5100600	Steap3	3.94117	T11_GSE124821_UV_end_antiCTLA4&antiPD1(n=9)	Responders	0	GSE124821	antiPD1; antiCTLA4;	0.214955	NA	NA	2	9
SRX5100684	Steap3	3.89636	T11_GSE124821_UV_end_antiCTLA4&antiPD1(n=9)	Responders	0	GSE124821	antiPD1; antiCTLA4;	0.214955	NA	NA	2	9
SRX5100602	Steap3	3.73592	T11_GSE124821_UV_end_antiCTLA4&antiPD1(n=9)	Responders	0	GSE124821	antiPD1; antiCTLA4;	0.214955	NA	NA	2	9
SRX5100603	Steap3	3.66464	T11_GSE124821_UV_end_antiCTLA4&antiPD1(n=9)	Responders	0	GSE124821	antiPD1; antiCTLA4;	0.214955	NA	NA	2	9
SRX5100681	Steap3	3.63844	T11_GSE124821_UV_end_antiCTLA4&antiPD1(n=9)	Responders	0	GSE124821	antiPD1; antiCTLA4;	0.214955	NA	NA	2	9
SRX5100723	Steap3	3.91267	T11_GSE124821_UV_end_antiCTLA4&antiPD1(n=9)	Baseline	1	GSE124821	no_treatment	NA	NA	NA	2	9
SRX5100641	Steap3	3.74658	T11_GSE124821_UV_end_antiCTLA4&antiPD1(n=9)	Baseline	1	GSE124821	no_treatment	NA	NA	NA	2	9
SRX5100858	Steap3	3.79878	T11_GSE124821_UV_end_antiCTLA4&antiPD1(n=9)	Baseline	1	GSE124821	no_treatment	NA	NA	NA	2	9
SRX5100866	Steap3	3.92141	T11_GSE124821_UV_end_antiCTLA4&antiPD1(n=9)	Baseline	1	GSE124821	no_treatment	NA	NA	NA	2	9
SRX5100789	Steap3	3.84941	T11_GSE124821_UV_day7_antiCTLA4&antiPD1(n=8)	Responders	0	GSE124821	antiPD1; antiCTLA4;	0.0104622	*	NA	2	8
SRX5100787	Steap3	3.82222	T11_GSE124821_UV_day7_antiCTLA4&antiPD1(n=8)	Responders	0	GSE124821	antiPD1; antiCTLA4;	0.0104622	NA	NA	2	8
SRX5100790	Steap3	3.7198	T11_GSE124821_UV_day7_antiCTLA4&antiPD1(n=8)	Responders	0	GSE124821	antiPD1; antiCTLA4;	0.0104622	NA	NA	2	8
SRX5100788	Steap3	3.07711	T11_GSE124821_UV_day7_antiCTLA4&antiPD1(n=8)	Responders	0	GSE124821	antiPD1; antiCTLA4;	0.0104622	NA	NA	2	8
SRX5100794	Steap3	2.54906	T11_GSE124821_UV_day7_antiCTLA4&antiPD1(n=8)	Baseline	1	GSE124821	no_treatment	NA	NA	NA	2	8
SRX5100793	Steap3	3.27077	T11_GSE124821_UV_day7_antiCTLA4&antiPD1(n=8)	Baseline	1	GSE124821	no_treatment	NA	NA	NA	2	8
SRX5100688	Steap3	2.43474	T11_GSE124821_UV_day7_antiCTLA4&antiPD1(n=8)	Baseline	1	GSE124821	no_treatment	NA	NA	NA	2	8
SRX5100710	Steap3	3.37831	T11_GSE124821_UV_day7_antiCTLA4&antiPD1(n=8)	Baseline	1	GSE124821	no_treatment	NA	NA	NA	2	8
SRX5100851	Steap3	3.54345	T11_GSE124821_UV_day3_antiCTLA4&antiPD1(n=7)	Responders	0	GSE124821	antiPD1; antiCTLA4;	0.282749	NA	NA	2	7
SRX5100601	Steap3	2.55493	T11_GSE124821_UV_day3_antiCTLA4&antiPD1(n=7)	Responders	0	GSE124821	antiPD1; antiCTLA4;	0.282749	NA	NA	2	7
SRX5100850	Steap3	2.11108	T11_GSE124821_UV_day3_antiCTLA4&antiPD1(n=7)	Responders	0	GSE124821	antiPD1; antiCTLA4;	0.282749	NA	NA	2	7
SRX5100844	Steap3	3.74247	T11_GSE124821_UV_day3_antiCTLA4&antiPD1(n=7)	Baseline	1	GSE124821	no_treatment	NA	NA	NA	2	7
SRX5100845	Steap3	3.28789	T11_GSE124821_UV_day3_antiCTLA4&antiPD1(n=7)	Baseline	1	GSE124821	no_treatment	NA	NA	NA	2	7
SRX5100842	Steap3	3.52446	T11_GSE124821_UV_day3_antiCTLA4&antiPD1(n=7)	Baseline	1	GSE124821	no_treatment	NA	NA	NA	2	7
SRX5100843	Steap3	3.437	T11_GSE124821_UV_day3_antiCTLA4&antiPD1(n=7)	Baseline	1	GSE124821	no_treatment	NA	NA	NA	2	7
SRX5100814	Steap3	4.29594	T11_GSE124821_end_antiCTLA4&antiPD1(n=10)	Non-responders	0	GSE124821	antiPD1; antiCTLA4;	0.0643001	NA	NA	2	10
SRX5100846	Steap3	4.18557	T11_GSE124821_end_antiCTLA4&antiPD1(n=10)	Non-responders	0	GSE124821	antiPD1; antiCTLA4;	0.0643001	NA	NA	2	10
SRX5100807	Steap3	4.12341	T11_GSE124821_end_antiCTLA4&antiPD1(n=10)	Non-responders	0	GSE124821	antiPD1; antiCTLA4;	0.0643001	NA	NA	2	10
SRX5100849	Steap3	4.01636	T11_GSE124821_end_antiCTLA4&antiPD1(n=10)	Non-responders	0	GSE124821	antiPD1; antiCTLA4;	0.0643001	NA	NA	2	10
SRX5100847	Steap3	3.61735	T11_GSE124821_end_antiCTLA4&antiPD1(n=10)	Non-responders	0	GSE124821	antiPD1; antiCTLA4;	0.0643001	NA	NA	2	10
SRX5100768	Steap3	3.71248	T11_GSE124821_end_antiCTLA4&antiPD1(n=10)	Baseline	1	GSE124821	no_treatment	NA	NA	NA	2	10
SRX5100769	Steap3	3.79208	T11_GSE124821_end_antiCTLA4&antiPD1(n=10)	Baseline	1	GSE124821	no_treatment	NA	NA	NA	2	10
SRX5100762	Steap3	3.68745	T11_GSE124821_end_antiCTLA4&antiPD1(n=10)	Baseline	1	GSE124821	no_treatment	NA	NA	NA	2	10
SRX5100813	Steap3	3.80126	T11_GSE124821_end_antiCTLA4&antiPD1(n=10)	Baseline	1	GSE124821	no_treatment	NA	NA	NA	2	10
SRX5100812	Steap3	3.64226	T11_GSE124821_end_antiCTLA4&antiPD1(n=10)	Baseline	1	GSE124821	no_treatment	NA	NA	NA	2	10
SRX5100627	Steap3	4.14964	T11_GSE124821_day7_antiCTLA4&antiPD1(n=8)	Non-responders	0	GSE124821	antiPD1; antiCTLA4;	0.973055	NA	NA	2	8
SRX5100624	Steap3	3.93672	T11_GSE124821_day7_antiCTLA4&antiPD1(n=8)	Non-responders	0	GSE124821	antiPD1; antiCTLA4;	0.973055	NA	NA	2	8
SRX5100626	Steap3	3.93509	T11_GSE124821_day7_antiCTLA4&antiPD1(n=8)	Non-responders	0	GSE124821	antiPD1; antiCTLA4;	0.973055	NA	NA	2	8
SRX5100625	Steap3	3.82112	T11_GSE124821_day7_antiCTLA4&antiPD1(n=8)	Non-responders	0	GSE124821	antiPD1; antiCTLA4;	0.973055	NA	NA	2	8
SRX5100628	Steap3	3.95971	T11_GSE124821_day7_antiCTLA4&antiPD1(n=8)	Baseline	1	GSE124821	no_treatment	NA	NA	NA	2	8
SRX5100660	Steap3	4.2409	T11_GSE124821_day7_antiCTLA4&antiPD1(n=8)	Baseline	1	GSE124821	no_treatment	NA	NA	NA	2	8
SRX5100659	Steap3	4.03827	T11_GSE124821_day7_antiCTLA4&antiPD1(n=8)	Baseline	1	GSE124821	no_treatment	NA	NA	NA	2	8
SRX5100658	Steap3	3.91022	T11_GSE124821_day7_antiCTLA4&antiPD1(n=8)	Baseline	1	GSE124821	no_treatment	NA	NA	NA	2	8
SRX5100810	Steap3	3.88799	T11_GSE124821_day3_antiCTLA4&antiPD1(n=8)	Non-responders	0	GSE124821	antiPD1; antiCTLA4;	0.443437	NA	NA	2	8
SRX5100808	Steap3	3.79493	T11_GSE124821_day3_antiCTLA4&antiPD1(n=8)	Non-responders	0	GSE124821	antiPD1; antiCTLA4;	0.443437	NA	NA	2	8
SRX5100759	Steap3	3.70565	T11_GSE124821_day3_antiCTLA4&antiPD1(n=8)	Non-responders	0	GSE124821	antiPD1; antiCTLA4;	0.443437	NA	NA	2	8
SRX5100809	Steap3	3.48149	T11_GSE124821_day3_antiCTLA4&antiPD1(n=8)	Non-responders	0	GSE124821	antiPD1; antiCTLA4;	0.443437	NA	NA	2	8
SRX5100763	Steap3	3.80946	T11_GSE124821_day3_antiCTLA4&antiPD1(n=8)	Baseline	1	GSE124821	no_treatment	NA	NA	NA	2	8
SRX5100764	Steap3	3.7943	T11_GSE124821_day3_antiCTLA4&antiPD1(n=8)	Baseline	1	GSE124821	no_treatment	NA	NA	NA	2	8
SRX5100765	Steap3	4.04386	T11_GSE124821_day3_antiCTLA4&antiPD1(n=8)	Baseline	1	GSE124821	no_treatment	NA	NA	NA	2	8
SRX5100758	Steap3	4.09097	T11_GSE124821_day3_antiCTLA4&antiPD1(n=8)	Baseline	1	GSE124821	no_treatment	NA	NA	NA	2	8
SRX5100724	Steap3	4.62048	T11_GSE124821_Apobec_end_antiCTLA4&antiPD1(n=8)	Responders	0	GSE124821	antiPD1; antiCTLA4;	0.999301	NA	NA	2	8
SRX5100867	Steap3	3.7622	T11_GSE124821_Apobec_end_antiCTLA4&antiPD1(n=8)	Responders	0	GSE124821	antiPD1; antiCTLA4;	0.999301	NA	NA	2	8
SRX5100859	Steap3	3.51976	T11_GSE124821_Apobec_end_antiCTLA4&antiPD1(n=8)	Responders	0	GSE124821	antiPD1; antiCTLA4;	0.999301	NA	NA	2	8
SRX5100642	Steap3	3.30348	T11_GSE124821_Apobec_end_antiCTLA4&antiPD1(n=8)	Responders	0	GSE124821	antiPD1; antiCTLA4;	0.999301	NA	NA	2	8
SRX5100816	Steap3	3.62632	T11_GSE124821_Apobec_end_antiCTLA4&antiPD1(n=8)	Baseline	1	GSE124821	no_treatment	NA	NA	NA	2	8
SRX5100817	Steap3	3.61691	T11_GSE124821_Apobec_end_antiCTLA4&antiPD1(n=8)	Baseline	1	GSE124821	no_treatment	NA	NA	NA	2	8
SRX5100824	Steap3	3.31244	T11_GSE124821_Apobec_end_antiCTLA4&antiPD1(n=8)	Baseline	1	GSE124821	no_treatment	NA	NA	NA	2	8
SRX5100825	Steap3	3.57234	T11_GSE124821_Apobec_end_antiCTLA4&antiPD1(n=8)	Baseline	1	GSE124821	no_treatment	NA	NA	NA	2	8
SRX5100654	Steap3	3.65124	T11_GSE124821_Apobec_day7_antiCTLA4&antiPD1(n=8)	Responders	0	GSE124821	antiPD1; antiCTLA4;	0.000398135	***	NA	2	8
SRX5100656	Steap3	3.43826	T11_GSE124821_Apobec_day7_antiCTLA4&antiPD1(n=8)	Responders	0	GSE124821	antiPD1; antiCTLA4;	0.000398135	NA	NA	2	8
SRX5100651	Steap3	3.22085	T11_GSE124821_Apobec_day7_antiCTLA4&antiPD1(n=8)	Responders	0	GSE124821	antiPD1; antiCTLA4;	0.000398135	NA	NA	2	8
SRX5100657	Steap3	2.9591	T11_GSE124821_Apobec_day7_antiCTLA4&antiPD1(n=8)	Responders	0	GSE124821	antiPD1; antiCTLA4;	0.000398135	NA	NA	2	8
SRX5100655	Steap3	3.32712	T11_GSE124821_Apobec_day7_antiCTLA4&antiPD1(n=8)	Baseline	1	GSE124821	no_treatment	NA	NA	NA	2	8
SRX5100653	Steap3	3.41361	T11_GSE124821_Apobec_day7_antiCTLA4&antiPD1(n=8)	Baseline	1	GSE124821	no_treatment	NA	NA	NA	2	8
SRX5100652	Steap3	3.33636	T11_GSE124821_Apobec_day7_antiCTLA4&antiPD1(n=8)	Baseline	1	GSE124821	no_treatment	NA	NA	NA	2	8
SRX5100848	Steap3	3.17475	T11_GSE124821_Apobec_day7_antiCTLA4&antiPD1(n=8)	Baseline	1	GSE124821	no_treatment	NA	NA	NA	2	8
SRX5100632	Steap3	3.35331	T11_GSE124821_Apobec_day3_antiCTLA4&antiPD1(n=8)	Responders	0	GSE124821	antiPD1; antiCTLA4;	0.664515	NA	NA	2	8
SRX5100638	Steap3	3.27631	T11_GSE124821_Apobec_day3_antiCTLA4&antiPD1(n=8)	Responders	0	GSE124821	antiPD1; antiCTLA4;	0.664515	NA	NA	2	8
SRX5100857	Steap3	3.24309	T11_GSE124821_Apobec_day3_antiCTLA4&antiPD1(n=8)	Responders	0	GSE124821	antiPD1; antiCTLA4;	0.664515	NA	NA	2	8
SRX5100675	Steap3	3.22926	T11_GSE124821_Apobec_day3_antiCTLA4&antiPD1(n=8)	Responders	0	GSE124821	antiPD1; antiCTLA4;	0.664515	NA	NA	2	8
SRX5100722	Steap3	3.50627	T11_GSE124821_Apobec_day3_antiCTLA4&antiPD1(n=8)	Baseline	1	GSE124821	no_treatment	NA	NA	NA	2	8
SRX5100860	Steap3	3.75587	T11_GSE124821_Apobec_day3_antiCTLA4&antiPD1(n=8)	Baseline	1	GSE124821	no_treatment	NA	NA	NA	2	8
SRX5100864	Steap3	3.72091	T11_GSE124821_Apobec_day3_antiCTLA4&antiPD1(n=8)	Baseline	1	GSE124821	no_treatment	NA	NA	NA	2	8
SRX5100862	Steap3	3.53908	T11_GSE124821_Apobec_day3_antiCTLA4&antiPD1(n=8)	Baseline	1	GSE124821	no_treatment	NA	NA	NA	2	8
SRX5100671	Steap3	2.85269	p53-2336R_GSE124821_end_antiCTLA4&antiPD1(n=12)	Non-responders	0	GSE124821	antiPD1; antiCTLA4;	0.845319	NA	NA	2	12
SRX5100670	Steap3	2.58569	p53-2336R_GSE124821_end_antiCTLA4&antiPD1(n=12)	Non-responders	0	GSE124821	antiPD1; antiCTLA4;	0.845319	NA	NA	2	12
SRX5100663	Steap3	1.8516	p53-2336R_GSE124821_end_antiCTLA4&antiPD1(n=12)	Non-responders	0	GSE124821	antiPD1; antiCTLA4;	0.845319	NA	NA	2	12
SRX5100636	Steap3	1.75266	p53-2336R_GSE124821_end_antiCTLA4&antiPD1(n=12)	Non-responders	0	GSE124821	antiPD1; antiCTLA4;	0.845319	NA	NA	2	12
SRX5100633	Steap3	0.938262	p53-2336R_GSE124821_end_antiCTLA4&antiPD1(n=12)	Non-responders	0	GSE124821	antiPD1; antiCTLA4;	0.845319	NA	NA	2	12
SRX5100672	Steap3	2.91843	p53-2336R_GSE124821_end_antiCTLA4&antiPD1(n=12)	Baseline	1	GSE124821	no_treatment	NA	NA	NA	2	12
SRX5100635	Steap3	2.64007	p53-2336R_GSE124821_end_antiCTLA4&antiPD1(n=12)	Baseline	1	GSE124821	no_treatment	NA	NA	NA	2	12
SRX5100664	Steap3	2.1895	p53-2336R_GSE124821_end_antiCTLA4&antiPD1(n=12)	Baseline	1	GSE124821	no_treatment	NA	NA	NA	2	12
SRX5100662	Steap3	2.61807	p53-2336R_GSE124821_end_antiCTLA4&antiPD1(n=12)	Baseline	1	GSE124821	no_treatment	NA	NA	NA	2	12
SRX5100634	Steap3	2.51129	p53-2336R_GSE124821_end_antiCTLA4&antiPD1(n=12)	Baseline	1	GSE124821	no_treatment	NA	NA	NA	2	12
SRX5100673	Steap3	3.48331	p53-2336R_GSE124821_end_antiCTLA4&antiPD1(n=12)	Baseline	1	GSE124821	no_treatment	NA	NA	NA	2	12
SRX5100640	Steap3	1.85357	p53-2336R_GSE124821_end_antiCTLA4&antiPD1(n=12)	Baseline	1	GSE124821	no_treatment	NA	NA	NA	2	12
SRX5100668	Steap3	3.71151	p53-2336R_GSE124821_day3_antiCTLA4&antiPD1(n=8)	Non-responders	0	GSE124821	antiPD1; antiCTLA4;	0.999658	NA	NA	2	8
SRX5100703	Steap3	3.43579	p53-2336R_GSE124821_day3_antiCTLA4&antiPD1(n=8)	Non-responders	0	GSE124821	antiPD1; antiCTLA4;	0.999658	NA	NA	2	8
SRX5100669	Steap3	3.30007	p53-2336R_GSE124821_day3_antiCTLA4&antiPD1(n=8)	Non-responders	0	GSE124821	antiPD1; antiCTLA4;	0.999658	NA	NA	2	8
SRX5100667	Steap3	2.87032	p53-2336R_GSE124821_day3_antiCTLA4&antiPD1(n=8)	Non-responders	0	GSE124821	antiPD1; antiCTLA4;	0.999658	NA	NA	2	8
SRX5100666	Steap3	2.7945	p53-2336R_GSE124821_day3_antiCTLA4&antiPD1(n=8)	Non-responders	0	GSE124821	antiPD1; antiCTLA4;	0.999658	NA	NA	2	8
SRX5100696	Steap3	2.69481	p53-2336R_GSE124821_day3_antiCTLA4&antiPD1(n=8)	Baseline	1	GSE124821	no_treatment	NA	NA	NA	2	8
SRX5100695	Steap3	3.60419	p53-2336R_GSE124821_day3_antiCTLA4&antiPD1(n=8)	Baseline	1	GSE124821	no_treatment	NA	NA	NA	2	8
SRX5100704	Steap3	3.51549	p53-2336R_GSE124821_day3_antiCTLA4&antiPD1(n=8)	Baseline	1	GSE124821	no_treatment	NA	NA	NA	2	8
SRX5100736	Steap3	3.06761	p53-2225L_GSE124821_end_antiCTLA4&antiPD1(n=9)	Non-responders	0	GSE124821	antiPD1; antiCTLA4;	0.997707	NA	NA	2	9
SRX5100737	Steap3	2.69331	p53-2225L_GSE124821_end_antiCTLA4&antiPD1(n=9)	Non-responders	0	GSE124821	antiPD1; antiCTLA4;	0.997707	NA	NA	2	9
SRX5100702	Steap3	2.65877	p53-2225L_GSE124821_end_antiCTLA4&antiPD1(n=9)	Non-responders	0	GSE124821	antiPD1; antiCTLA4;	0.997707	NA	NA	2	9
SRX5100674	Steap3	2.98336	p53-2225L_GSE124821_end_antiCTLA4&antiPD1(n=9)	Baseline	1	GSE124821	no_treatment	NA	NA	NA	2	9
SRX5100699	Steap3	2.06812	p53-2225L_GSE124821_end_antiCTLA4&antiPD1(n=9)	Baseline	1	GSE124821	no_treatment	NA	NA	NA	2	9
SRX5100698	Steap3	1.99282	p53-2225L_GSE124821_end_antiCTLA4&antiPD1(n=9)	Baseline	1	GSE124821	no_treatment	NA	NA	NA	2	9
SRX5100734	Steap3	2.31976	p53-2225L_GSE124821_end_antiCTLA4&antiPD1(n=9)	Baseline	1	GSE124821	no_treatment	NA	NA	NA	2	9
SRX5100694	Steap3	2.98346	p53-2225L_GSE124821_end_antiCTLA4&antiPD1(n=9)	Baseline	1	GSE124821	no_treatment	NA	NA	NA	2	9
SRX5100735	Steap3	2.9435	p53-2225L_GSE124821_end_antiCTLA4&antiPD1(n=9)	Baseline	1	GSE124821	no_treatment	NA	NA	NA	2	9
SRX5100700	Steap3	3.66936	p53-2225L_GSE124821_day3_antiCTLA4&antiPD1(n=13)	Non-responders	0	GSE124821	antiPD1; antiCTLA4;	0.606699	NA	NA	2	13
SRX5100731	Steap3	3.53816	p53-2225L_GSE124821_day3_antiCTLA4&antiPD1(n=13)	Non-responders	0	GSE124821	antiPD1; antiCTLA4;	0.606699	NA	NA	2	13
SRX5100732	Steap3	2.74845	p53-2225L_GSE124821_day3_antiCTLA4&antiPD1(n=13)	Non-responders	0	GSE124821	antiPD1; antiCTLA4;	0.606699	NA	NA	2	13
SRX5100729	Steap3	2.53385	p53-2225L_GSE124821_day3_antiCTLA4&antiPD1(n=13)	Non-responders	0	GSE124821	antiPD1; antiCTLA4;	0.606699	NA	NA	2	13
SRX5100730	Steap3	2.32326	p53-2225L_GSE124821_day3_antiCTLA4&antiPD1(n=13)	Non-responders	0	GSE124821	antiPD1; antiCTLA4;	0.606699	NA	NA	2	13
SRX5100756	Steap3	2.9641	p53-2225L_GSE124821_day3_antiCTLA4&antiPD1(n=13)	Baseline	1	GSE124821	no_treatment	NA	NA	NA	2	13
SRX5100607	Steap3	3.51182	p53-2225L_GSE124821_day3_antiCTLA4&antiPD1(n=13)	Baseline	1	GSE124821	no_treatment	NA	NA	NA	2	13
SRX5100606	Steap3	2.25875	p53-2225L_GSE124821_day3_antiCTLA4&antiPD1(n=13)	Baseline	1	GSE124821	no_treatment	NA	NA	NA	2	13
SRX5100650	Steap3	3.64927	p53-2225L_GSE124821_day3_antiCTLA4&antiPD1(n=13)	Baseline	1	GSE124821	no_treatment	NA	NA	NA	2	13
SRX5100701	Steap3	2.69431	p53-2225L_GSE124821_day3_antiCTLA4&antiPD1(n=13)	Baseline	1	GSE124821	no_treatment	NA	NA	NA	2	13
SRX5100782	Steap3	3.36163	p53-2225L_GSE124821_day3_antiCTLA4&antiPD1(n=13)	Baseline	1	GSE124821	no_treatment	NA	NA	NA	2	13
SRX5100781	Steap3	2.6813	p53-2225L_GSE124821_day3_antiCTLA4&antiPD1(n=13)	Baseline	1	GSE124821	no_treatment	NA	NA	NA	2	13
SRX5100728	Steap3	2.57339	p53-2225L_GSE124821_day3_antiCTLA4&antiPD1(n=13)	Baseline	1	GSE124821	no_treatment	NA	NA	NA	2	13
Ravi_MOC22_invivo_P3_3	Steap3	5.46206	MOC22_RU31562203_antiPD1(n=6)	Responders	0	RU31562203	antiPD1	0.0842439	NA	NA	2	6
Ravi_MOC22_invivo_P3_2	Steap3	4.80695	MOC22_RU31562203_antiPD1(n=6)	Responders	0	RU31562203	antiPD1	0.0842439	NA	NA	2	6
Ravi_MOC22_invivo_P3_5	Steap3	4.38031	MOC22_RU31562203_antiPD1(n=6)	Responders	0	RU31562203	antiPD1	0.0842439	NA	NA	2	6
Ravi_MOC22_invivo_C4_1	Steap3	4.39386	MOC22_RU31562203_antiPD1(n=6)	Baseline	1	RU31562203	isotype	NA	NA	NA	2	6
Ravi_MOC22_invivo_C4_4	Steap3	2.90994	MOC22_RU31562203_antiPD1(n=6)	Baseline	1	RU31562203	isotype	NA	NA	NA	2	6
Ravi_MOC22_invivo_C4_5	Steap3	4.2282	MOC22_RU31562203_antiPD1(n=6)	Baseline	1	RU31562203	isotype	NA	NA	NA	2	6
SRX2452242	Steap3	2.62161	MC38_GSE93017_antiPDL1(n=6)	Responders	0	GSE93017	antiPDL1	0.984483	NA	NA	2	6
SRX2452243	Steap3	2.49026	MC38_GSE93017_antiPDL1(n=6)	Responders	0	GSE93017	antiPDL1	0.984483	NA	NA	2	6
SRX2452244	Steap3	2.24171	MC38_GSE93017_antiPDL1(n=6)	Responders	0	GSE93017	antiPDL1	0.984483	NA	NA	2	6
SRX2452245	Steap3	2.93008	MC38_GSE93017_antiPDL1(n=6)	Baseline	1	GSE93017	isotype	NA	NA	NA	2	6
SRX2452246	Steap3	2.20336	MC38_GSE93017_antiPDL1(n=6)	Baseline	1	GSE93017	isotype	NA	NA	NA	2	6
SRX2452247	Steap3	2.25595	MC38_GSE93017_antiPDL1(n=6)	Baseline	1	GSE93017	isotype	NA	NA	NA	2	6
SRX10606800	Steap3	3.21031	MC38_GSE172162_exercise_antiPD1(n=8)	Responders	0	GSE172162	antiPD1; exercise	0.776662	NA	NA	2	8
SRX10606798	Steap3	3.20836	MC38_GSE172162_exercise_antiPD1(n=8)	Responders	0	GSE172162	antiPD1; exercise	0.776662	NA	NA	2	8
SRX10606799	Steap3	3.11777	MC38_GSE172162_exercise_antiPD1(n=8)	Responders	0	GSE172162	antiPD1; exercise	0.776662	NA	NA	2	8
SRX10606801	Steap3	2.54361	MC38_GSE172162_exercise_antiPD1(n=8)	Responders	0	GSE172162	antiPD1; exercise	0.776662	NA	NA	2	8
SRX10606794	Steap3	2.80889	MC38_GSE172162_exercise_antiPD1(n=8)	Baseline	1	GSE172162	exercise	NA	NA	NA	2	8
SRX10606795	Steap3	3.61136	MC38_GSE172162_exercise_antiPD1(n=8)	Baseline	1	GSE172162	exercise	NA	NA	NA	2	8
SRX10606796	Steap3	3.31975	MC38_GSE172162_exercise_antiPD1(n=8)	Baseline	1	GSE172162	exercise	NA	NA	NA	2	8
SRX10606797	Steap3	3.07141	MC38_GSE172162_exercise_antiPD1(n=8)	Baseline	1	GSE172162	exercise	NA	NA	NA	2	8
SRX10606805	Steap3	3.47033	MC38_GSE172162_antiPD1(n=8)	Responders	0	GSE172162	antiPD1	0.608757	NA	NA	2	8
SRX10606802	Steap3	3.29182	MC38_GSE172162_antiPD1(n=8)	Responders	0	GSE172162	antiPD1	0.608757	NA	NA	2	8
SRX10606804	Steap3	3.25549	MC38_GSE172162_antiPD1(n=8)	Responders	0	GSE172162	antiPD1	0.608757	NA	NA	2	8
SRX10606803	Steap3	3.00325	MC38_GSE172162_antiPD1(n=8)	Responders	0	GSE172162	antiPD1	0.608757	NA	NA	2	8
SRX10606806	Steap3	3.06868	MC38_GSE172162_antiPD1(n=8)	Baseline	1	GSE172162	isotype	NA	NA	NA	2	8
SRX10606807	Steap3	3.32222	MC38_GSE172162_antiPD1(n=8)	Baseline	1	GSE172162	isotype	NA	NA	NA	2	8
SRX10606808	Steap3	3.05031	MC38_GSE172162_antiPD1(n=8)	Baseline	1	GSE172162	isotype	NA	NA	NA	2	8
SRX10606809	Steap3	2.98636	MC38_GSE172162_antiPD1(n=8)	Baseline	1	GSE172162	isotype	NA	NA	NA	2	8
SRX8918392	Steap3	6.0056	LLC_GSE155972_Setdb1_KO_antiCTLA4&antiPD1(n=17)	Responders	0	GSE155972	antiPD1; antiCTL4;	0.11154	NA	NA	2	17
SRX8918393	Steap3	5.62906	LLC_GSE155972_Setdb1_KO_antiCTLA4&antiPD1(n=17)	Responders	0	GSE155972	antiPD1; antiCTL4;	0.11154	NA	NA	2	17
SRX8918387	Steap3	4.98061	LLC_GSE155972_Setdb1_KO_antiCTLA4&antiPD1(n=17)	Responders	0	GSE155972	antiPD1; antiCTL4;	0.11154	NA	NA	2	17
SRX8918389	Steap3	4.95051	LLC_GSE155972_Setdb1_KO_antiCTLA4&antiPD1(n=17)	Responders	0	GSE155972	antiPD1; antiCTL4;	0.11154	NA	NA	2	17
SRX8918391	Steap3	4.86642	LLC_GSE155972_Setdb1_KO_antiCTLA4&antiPD1(n=17)	Responders	0	GSE155972	antiPD1; antiCTL4;	0.11154	NA	NA	2	17
SRX8918390	Steap3	4.61349	LLC_GSE155972_Setdb1_KO_antiCTLA4&antiPD1(n=17)	Responders	0	GSE155972	antiPD1; antiCTL4;	0.11154	NA	NA	2	17
SRX8918388	Steap3	3.8629	LLC_GSE155972_Setdb1_KO_antiCTLA4&antiPD1(n=17)	Responders	0	GSE155972	antiPD1; antiCTL4;	0.11154	NA	NA	2	17
SRX8918394	Steap3	4.63698	LLC_GSE155972_Setdb1_KO_antiCTLA4&antiPD1(n=17)	Baseline	1	GSE155972	no_treatment	NA	NA	NA	2	17
SRX8918395	Steap3	4.30286	LLC_GSE155972_Setdb1_KO_antiCTLA4&antiPD1(n=17)	Baseline	1	GSE155972	no_treatment	NA	NA	NA	2	17
SRX8918396	Steap3	4.87728	LLC_GSE155972_Setdb1_KO_antiCTLA4&antiPD1(n=17)	Baseline	1	GSE155972	no_treatment	NA	NA	NA	2	17
SRX8918397	Steap3	4.70963	LLC_GSE155972_Setdb1_KO_antiCTLA4&antiPD1(n=17)	Baseline	1	GSE155972	no_treatment	NA	NA	NA	2	17
SRX8918398	Steap3	4.83808	LLC_GSE155972_Setdb1_KO_antiCTLA4&antiPD1(n=17)	Baseline	1	GSE155972	no_treatment	NA	NA	NA	2	17
SRX8918399	Steap3	4.31628	LLC_GSE155972_Setdb1_KO_antiCTLA4&antiPD1(n=17)	Baseline	1	GSE155972	no_treatment	NA	NA	NA	2	17
SRX8918400	Steap3	4.72915	LLC_GSE155972_Setdb1_KO_antiCTLA4&antiPD1(n=17)	Baseline	1	GSE155972	no_treatment	NA	NA	NA	2	17
SRX8918401	Steap3	4.59907	LLC_GSE155972_Setdb1_KO_antiCTLA4&antiPD1(n=17)	Baseline	1	GSE155972	no_treatment	NA	NA	NA	2	17
SRX8918402	Steap3	3.70769	LLC_GSE155972_Setdb1_KO_antiCTLA4&antiPD1(n=17)	Baseline	1	GSE155972	no_treatment	NA	NA	NA	2	17
SRX8918403	Steap3	4.5026	LLC_GSE155972_Setdb1_KO_antiCTLA4&antiPD1(n=17)	Baseline	1	GSE155972	no_treatment	NA	NA	NA	2	17
SRX8918405	Steap3	4.84259	LLC_GSE155972_antiCTLA4&antiPD1(n=16)	Non-responders	0	GSE155972	antiPD1; antiCTL4;	0.735359	NA	NA	2	16
SRX8918406	Steap3	4.6864	LLC_GSE155972_antiCTLA4&antiPD1(n=16)	Non-responders	0	GSE155972	antiPD1; antiCTL4;	0.735359	NA	NA	2	16
SRX8918409	Steap3	4.35623	LLC_GSE155972_antiCTLA4&antiPD1(n=16)	Non-responders	0	GSE155972	antiPD1; antiCTL4;	0.735359	NA	NA	2	16
SRX8918407	Steap3	4.17341	LLC_GSE155972_antiCTLA4&antiPD1(n=16)	Non-responders	0	GSE155972	antiPD1; antiCTL4;	0.735359	NA	NA	2	16
SRX8918408	Steap3	4.16258	LLC_GSE155972_antiCTLA4&antiPD1(n=16)	Non-responders	0	GSE155972	antiPD1; antiCTL4;	0.735359	NA	NA	2	16
SRX8918404	Steap3	3.96924	LLC_GSE155972_antiCTLA4&antiPD1(n=16)	Non-responders	0	GSE155972	antiPD1; antiCTL4;	0.735359	NA	NA	2	16
SRX8918410	Steap3	4.55255	LLC_GSE155972_antiCTLA4&antiPD1(n=16)	Baseline	1	GSE155972	no_treatment	NA	NA	NA	2	16
SRX8918411	Steap3	4.38886	LLC_GSE155972_antiCTLA4&antiPD1(n=16)	Baseline	1	GSE155972	no_treatment	NA	NA	NA	2	16
SRX8918412	Steap3	4.4904	LLC_GSE155972_antiCTLA4&antiPD1(n=16)	Baseline	1	GSE155972	no_treatment	NA	NA	NA	2	16
SRX8918413	Steap3	4.67664	LLC_GSE155972_antiCTLA4&antiPD1(n=16)	Baseline	1	GSE155972	no_treatment	NA	NA	NA	2	16
SRX8918414	Steap3	4.61191	LLC_GSE155972_antiCTLA4&antiPD1(n=16)	Baseline	1	GSE155972	no_treatment	NA	NA	NA	2	16
SRX8918415	Steap3	4.67503	LLC_GSE155972_antiCTLA4&antiPD1(n=16)	Baseline	1	GSE155972	no_treatment	NA	NA	NA	2	16
SRX8918416	Steap3	4.45473	LLC_GSE155972_antiCTLA4&antiPD1(n=16)	Baseline	1	GSE155972	no_treatment	NA	NA	NA	2	16
SRX8918417	Steap3	4.77029	LLC_GSE155972_antiCTLA4&antiPD1(n=16)	Baseline	1	GSE155972	no_treatment	NA	NA	NA	2	16
SRX8918418	Steap3	4.14862	LLC_GSE155972_antiCTLA4&antiPD1(n=16)	Baseline	1	GSE155972	no_treatment	NA	NA	NA	2	16
SRX8918419	Steap3	4.49781	LLC_GSE155972_antiCTLA4&antiPD1(n=16)	Baseline	1	GSE155972	no_treatment	NA	NA	NA	2	16
SRX5100777	Steap3	5.46674	KPB25L_GSE124821_UV_end_antiCTLA4&antiPD1(n=10)	Responders	0	GSE124821	antiPD1; antiCTLA4;	0.989498	NA	NA	2	10
SRX5100773	Steap3	4.31225	KPB25L_GSE124821_UV_end_antiCTLA4&antiPD1(n=10)	Responders	0	GSE124821	antiPD1; antiCTLA4;	0.989498	NA	NA	2	10
SRX5100776	Steap3	4.23418	KPB25L_GSE124821_UV_end_antiCTLA4&antiPD1(n=10)	Responders	0	GSE124821	antiPD1; antiCTLA4;	0.989498	NA	NA	2	10
SRX5100779	Steap3	3.99907	KPB25L_GSE124821_UV_end_antiCTLA4&antiPD1(n=10)	Responders	0	GSE124821	antiPD1; antiCTLA4;	0.989498	NA	NA	2	10
SRX5100605	Steap3	4.66523	KPB25L_GSE124821_UV_end_antiCTLA4&antiPD1(n=10)	Baseline	1	GSE124821	no_treatment	NA	NA	NA	2	10
SRX5100604	Steap3	4.2814	KPB25L_GSE124821_UV_end_antiCTLA4&antiPD1(n=10)	Baseline	1	GSE124821	no_treatment	NA	NA	NA	2	10
SRX5100766	Steap3	4.94188	KPB25L_GSE124821_UV_end_antiCTLA4&antiPD1(n=10)	Baseline	1	GSE124821	no_treatment	NA	NA	NA	2	10
SRX5100767	Steap3	5.86908	KPB25L_GSE124821_UV_end_antiCTLA4&antiPD1(n=10)	Baseline	1	GSE124821	no_treatment	NA	NA	NA	2	10
SRX5100590	Steap3	4.22311	KPB25L_GSE124821_UV_end_antiCTLA4&antiPD1(n=10)	Baseline	1	GSE124821	no_treatment	NA	NA	NA	2	10
SRX5100608	Steap3	5.6676	KPB25L_GSE124821_UV_end_antiCTLA4&antiPD1(n=10)	Baseline	1	GSE124821	no_treatment	NA	NA	NA	2	10
SRX5100621	Steap3	5.80584	KPB25L_GSE124821_UV_day7_antiCTLA4&antiPD1(n=10)	Responders	0	GSE124821	antiPD1; antiCTLA4;	0.498982	NA	NA	2	10
SRX5100715	Steap3	5.05629	KPB25L_GSE124821_UV_day7_antiCTLA4&antiPD1(n=10)	Responders	0	GSE124821	antiPD1; antiCTLA4;	0.498982	NA	NA	2	10
SRX5100619	Steap3	4.68826	KPB25L_GSE124821_UV_day7_antiCTLA4&antiPD1(n=10)	Responders	0	GSE124821	antiPD1; antiCTLA4;	0.498982	NA	NA	2	10
SRX5100712	Steap3	4.61679	KPB25L_GSE124821_UV_day7_antiCTLA4&antiPD1(n=10)	Responders	0	GSE124821	antiPD1; antiCTLA4;	0.498982	NA	NA	2	10
SRX5100620	Steap3	4.54754	KPB25L_GSE124821_UV_day7_antiCTLA4&antiPD1(n=10)	Responders	0	GSE124821	antiPD1; antiCTLA4;	0.498982	NA	NA	2	10
SRX5100709	Steap3	4.48552	KPB25L_GSE124821_UV_day7_antiCTLA4&antiPD1(n=10)	Responders	0	GSE124821	antiPD1; antiCTLA4;	0.498982	NA	NA	2	10
SRX5100713	Steap3	5.70715	KPB25L_GSE124821_UV_day7_antiCTLA4&antiPD1(n=10)	Baseline	1	GSE124821	no_treatment	NA	NA	NA	2	10
SRX5100716	Steap3	5.14016	KPB25L_GSE124821_UV_day7_antiCTLA4&antiPD1(n=10)	Baseline	1	GSE124821	no_treatment	NA	NA	NA	2	10
SRX5100708	Steap3	4.50234	KPB25L_GSE124821_UV_day7_antiCTLA4&antiPD1(n=10)	Baseline	1	GSE124821	no_treatment	NA	NA	NA	2	10
SRX5100707	Steap3	4.09025	KPB25L_GSE124821_UV_day7_antiCTLA4&antiPD1(n=10)	Baseline	1	GSE124821	no_treatment	NA	NA	NA	2	10
SRX5100823	Steap3	5.63686	KPB25L_GSE124821_UV_day3_antiCTLA4&antiPD1(n=6)	Responders	0	GSE124821	antiPD1; antiCTLA4;	0.721709	NA	NA	2	6
SRX5100714	Steap3	3.91937	KPB25L_GSE124821_UV_day3_antiCTLA4&antiPD1(n=6)	Responders	0	GSE124821	antiPD1; antiCTLA4;	0.721709	NA	NA	2	6
SRX5100711	Steap3	3.72172	KPB25L_GSE124821_UV_day3_antiCTLA4&antiPD1(n=6)	Responders	0	GSE124821	antiPD1; antiCTLA4;	0.721709	NA	NA	2	6
SRX5100863	Steap3	6.65839	KPB25L_GSE124821_UV_day3_antiCTLA4&antiPD1(n=6)	Baseline	1	GSE124821	no_treatment	NA	NA	NA	2	6
SRX5100822	Steap3	4.6634	KPB25L_GSE124821_UV_day3_antiCTLA4&antiPD1(n=6)	Baseline	1	GSE124821	no_treatment	NA	NA	NA	2	6
SRX5100820	Steap3	4.96204	KPB25L_GSE124821_UV_day3_antiCTLA4&antiPD1(n=6)	Baseline	1	GSE124821	no_treatment	NA	NA	NA	2	6
SRX5100855	Steap3	5.60029	KPB25L_GSE124821_end_antiCTLA4&antiPD1(n=9)	Responders	0	GSE124821	antiPD1; antiCTLA4;	0.99991	NA	NA	2	9
SRX5100853	Steap3	4.8175	KPB25L_GSE124821_end_antiCTLA4&antiPD1(n=9)	Responders	0	GSE124821	antiPD1; antiCTLA4;	0.99991	NA	NA	2	9
SRX5100854	Steap3	4.58117	KPB25L_GSE124821_end_antiCTLA4&antiPD1(n=9)	Responders	0	GSE124821	antiPD1; antiCTLA4;	0.99991	NA	NA	2	9
SRX5100597	Steap3	5.94144	KPB25L_GSE124821_end_antiCTLA4&antiPD1(n=9)	Baseline	1	GSE124821	no_treatment	NA	NA	NA	2	9
SRX5100599	Steap3	4.61226	KPB25L_GSE124821_end_antiCTLA4&antiPD1(n=9)	Baseline	1	GSE124821	no_treatment	NA	NA	NA	2	9
SRX5100592	Steap3	4.74975	KPB25L_GSE124821_end_antiCTLA4&antiPD1(n=9)	Baseline	1	GSE124821	no_treatment	NA	NA	NA	2	9
SRX5100593	Steap3	4.7458	KPB25L_GSE124821_end_antiCTLA4&antiPD1(n=9)	Baseline	1	GSE124821	no_treatment	NA	NA	NA	2	9
SRX5100586	Steap3	4.5477	KPB25L_GSE124821_end_antiCTLA4&antiPD1(n=9)	Baseline	1	GSE124821	no_treatment	NA	NA	NA	2	9
SRX5100587	Steap3	5.48763	KPB25L_GSE124821_end_antiCTLA4&antiPD1(n=9)	Baseline	1	GSE124821	no_treatment	NA	NA	NA	2	9
SRX5100680	Steap3	4.83626	KPB25L_GSE124821_day7_antiCTLA4&antiPD1(n=8)	Responders	0	GSE124821	antiPD1; antiCTLA4;	0.999861	NA	NA	2	8
SRX5100691	Steap3	4.65803	KPB25L_GSE124821_day7_antiCTLA4&antiPD1(n=8)	Responders	0	GSE124821	antiPD1; antiCTLA4;	0.999861	NA	NA	2	8
SRX5100690	Steap3	3.76726	KPB25L_GSE124821_day7_antiCTLA4&antiPD1(n=8)	Responders	0	GSE124821	antiPD1; antiCTLA4;	0.999861	NA	NA	2	8
SRX5100689	Steap3	3.61797	KPB25L_GSE124821_day7_antiCTLA4&antiPD1(n=8)	Responders	0	GSE124821	antiPD1; antiCTLA4;	0.999861	NA	NA	2	8
SRX5100686	Steap3	4.57654	KPB25L_GSE124821_day7_antiCTLA4&antiPD1(n=8)	Baseline	1	GSE124821	no_treatment	NA	NA	NA	2	8
SRX5100687	Steap3	4.5258	KPB25L_GSE124821_day7_antiCTLA4&antiPD1(n=8)	Baseline	1	GSE124821	no_treatment	NA	NA	NA	2	8
SRX5100692	Steap3	4.4297	KPB25L_GSE124821_day7_antiCTLA4&antiPD1(n=8)	Baseline	1	GSE124821	no_treatment	NA	NA	NA	2	8
SRX5100693	Steap3	5.2553	KPB25L_GSE124821_day7_antiCTLA4&antiPD1(n=8)	Baseline	1	GSE124821	no_treatment	NA	NA	NA	2	8
SRX5100589	Steap3	6.14004	KPB25L_GSE124821_day3_antiCTLA4&antiPD1(n=10)	Responders	0	GSE124821	antiPD1; antiCTLA4;	0.293207	NA	NA	2	10
SRX5100595	Steap3	5.75252	KPB25L_GSE124821_day3_antiCTLA4&antiPD1(n=10)	Responders	0	GSE124821	antiPD1; antiCTLA4;	0.293207	NA	NA	2	10
SRX5100594	Steap3	5.34459	KPB25L_GSE124821_day3_antiCTLA4&antiPD1(n=10)	Responders	0	GSE124821	antiPD1; antiCTLA4;	0.293207	NA	NA	2	10
SRX5100588	Steap3	5.22396	KPB25L_GSE124821_day3_antiCTLA4&antiPD1(n=10)	Responders	0	GSE124821	antiPD1; antiCTLA4;	0.293207	NA	NA	2	10
SRX5100609	Steap3	5.22231	KPB25L_GSE124821_day3_antiCTLA4&antiPD1(n=10)	Responders	0	GSE124821	antiPD1; antiCTLA4;	0.293207	NA	NA	2	10
SRX5100596	Steap3	4.19025	KPB25L_GSE124821_day3_antiCTLA4&antiPD1(n=10)	Baseline	1	GSE124821	no_treatment	NA	NA	NA	2	10
SRX5100598	Steap3	4.69956	KPB25L_GSE124821_day3_antiCTLA4&antiPD1(n=10)	Baseline	1	GSE124821	no_treatment	NA	NA	NA	2	10
SRX5100618	Steap3	4.99864	KPB25L_GSE124821_day3_antiCTLA4&antiPD1(n=10)	Baseline	1	GSE124821	no_treatment	NA	NA	NA	2	10
SRX5100617	Steap3	4.89924	KPB25L_GSE124821_day3_antiCTLA4&antiPD1(n=10)	Baseline	1	GSE124821	no_treatment	NA	NA	NA	2	10
SRX5100591	Steap3	6.20122	KPB25L_GSE124821_day3_antiCTLA4&antiPD1(n=10)	Baseline	1	GSE124821	no_treatment	NA	NA	NA	2	10
SRX3453192	Steap3	3.31825	EMT6_GSE107801_antiTGFb_trap_antiPDL1(n=20)	Responders	0	GSE107801	M7824 (anti_PDL1_TGFb_Trap)	0.120701	NA	NA	2	20
SRX3453197	Steap3	3.30398	EMT6_GSE107801_antiTGFb_trap_antiPDL1(n=20)	Responders	0	GSE107801	M7824 (anti_PDL1_TGFb_Trap)	0.120701	NA	NA	2	20
SRX3453199	Steap3	2.90686	EMT6_GSE107801_antiTGFb_trap_antiPDL1(n=20)	Responders	0	GSE107801	M7824 (anti_PDL1_TGFb_Trap)	0.120701	NA	NA	2	20
SRX3453196	Steap3	2.5906	EMT6_GSE107801_antiTGFb_trap_antiPDL1(n=20)	Responders	0	GSE107801	M7824 (anti_PDL1_TGFb_Trap)	0.120701	NA	NA	2	20
SRX3453198	Steap3	2.52194	EMT6_GSE107801_antiTGFb_trap_antiPDL1(n=20)	Responders	0	GSE107801	M7824 (anti_PDL1_TGFb_Trap)	0.120701	NA	NA	2	20
SRX3453201	Steap3	2.36828	EMT6_GSE107801_antiTGFb_trap_antiPDL1(n=20)	Responders	0	GSE107801	M7824 (anti_PDL1_TGFb_Trap)	0.120701	NA	NA	2	20
SRX3453193	Steap3	2.31414	EMT6_GSE107801_antiTGFb_trap_antiPDL1(n=20)	Responders	0	GSE107801	M7824 (anti_PDL1_TGFb_Trap)	0.120701	NA	NA	2	20
SRX3453200	Steap3	2.2906	EMT6_GSE107801_antiTGFb_trap_antiPDL1(n=20)	Responders	0	GSE107801	M7824 (anti_PDL1_TGFb_Trap)	0.120701	NA	NA	2	20
SRX3453194	Steap3	2.16016	EMT6_GSE107801_antiTGFb_trap_antiPDL1(n=20)	Responders	0	GSE107801	M7824 (anti_PDL1_TGFb_Trap)	0.120701	NA	NA	2	20
SRX3453195	Steap3	1.67829	EMT6_GSE107801_antiTGFb_trap_antiPDL1(n=20)	Responders	0	GSE107801	M7824 (anti_PDL1_TGFb_Trap)	0.120701	NA	NA	2	20
SRX3453172	Steap3	2.85642	EMT6_GSE107801_antiTGFb_trap_antiPDL1(n=20)	Baseline	1	GSE107801	anti_PDL1(mut)_TGFb_Trap_control	NA	NA	NA	2	20
SRX3453173	Steap3	2.1668	EMT6_GSE107801_antiTGFb_trap_antiPDL1(n=20)	Baseline	1	GSE107801	anti_PDL1(mut)_TGFb_Trap_control	NA	NA	NA	2	20
SRX3453174	Steap3	2.18195	EMT6_GSE107801_antiTGFb_trap_antiPDL1(n=20)	Baseline	1	GSE107801	anti_PDL1(mut)_TGFb_Trap_control	NA	NA	NA	2	20
SRX3453175	Steap3	2.68677	EMT6_GSE107801_antiTGFb_trap_antiPDL1(n=20)	Baseline	1	GSE107801	anti_PDL1(mut)_TGFb_Trap_control	NA	NA	NA	2	20
SRX3453176	Steap3	1.5439	EMT6_GSE107801_antiTGFb_trap_antiPDL1(n=20)	Baseline	1	GSE107801	anti_PDL1(mut)_TGFb_Trap_control	NA	NA	NA	2	20
SRX3453177	Steap3	1.73052	EMT6_GSE107801_antiTGFb_trap_antiPDL1(n=20)	Baseline	1	GSE107801	anti_PDL1(mut)_TGFb_Trap_control	NA	NA	NA	2	20
SRX3453178	Steap3	2.34807	EMT6_GSE107801_antiTGFb_trap_antiPDL1(n=20)	Baseline	1	GSE107801	anti_PDL1(mut)_TGFb_Trap_control	NA	NA	NA	2	20
SRX3453179	Steap3	1.6592	EMT6_GSE107801_antiTGFb_trap_antiPDL1(n=20)	Baseline	1	GSE107801	anti_PDL1(mut)_TGFb_Trap_control	NA	NA	NA	2	20
SRX3453180	Steap3	2.12235	EMT6_GSE107801_antiTGFb_trap_antiPDL1(n=20)	Baseline	1	GSE107801	anti_PDL1(mut)_TGFb_Trap_control	NA	NA	NA	2	20
SRX3453181	Steap3	1.98062	EMT6_GSE107801_antiTGFb_trap_antiPDL1(n=20)	Baseline	1	GSE107801	anti_PDL1(mut)_TGFb_Trap_control	NA	NA	NA	2	20
SRX3453191	Steap3	2.43605	EMT6_GSE107801_antiPDL1(n=20)	Responders	0	GSE107801	antiPDL1;	0.428948	NA	NA	2	20
SRX3453190	Steap3	2.37685	EMT6_GSE107801_antiPDL1(n=20)	Responders	0	GSE107801	antiPDL1;	0.428948	NA	NA	2	20
SRX3453184	Steap3	2.37184	EMT6_GSE107801_antiPDL1(n=20)	Responders	0	GSE107801	antiPDL1;	0.428948	NA	NA	2	20
SRX3453188	Steap3	2.00916	EMT6_GSE107801_antiPDL1(n=20)	Responders	0	GSE107801	antiPDL1;	0.428948	NA	NA	2	20
SRX3453182	Steap3	1.95676	EMT6_GSE107801_antiPDL1(n=20)	Responders	0	GSE107801	antiPDL1;	0.428948	NA	NA	2	20
SRX3453186	Steap3	1.85329	EMT6_GSE107801_antiPDL1(n=20)	Responders	0	GSE107801	antiPDL1;	0.428948	NA	NA	2	20
SRX3453185	Steap3	1.81162	EMT6_GSE107801_antiPDL1(n=20)	Responders	0	GSE107801	antiPDL1;	0.428948	NA	NA	2	20
SRX3453187	Steap3	1.61711	EMT6_GSE107801_antiPDL1(n=20)	Responders	0	GSE107801	antiPDL1;	0.428948	NA	NA	2	20
SRX3453183	Steap3	1.61234	EMT6_GSE107801_antiPDL1(n=20)	Responders	0	GSE107801	antiPDL1;	0.428948	NA	NA	2	20
SRX3453189	Steap3	1.47872	EMT6_GSE107801_antiPDL1(n=20)	Responders	0	GSE107801	antiPDL1;	0.428948	NA	NA	2	20
SRX3453162	Steap3	0.753904	EMT6_GSE107801_antiPDL1(n=20)	Baseline	1	GSE107801	isotype	NA	NA	NA	2	20
SRX3453163	Steap3	1.90145	EMT6_GSE107801_antiPDL1(n=20)	Baseline	1	GSE107801	isotype	NA	NA	NA	2	20
SRX3453164	Steap3	2.55967	EMT6_GSE107801_antiPDL1(n=20)	Baseline	1	GSE107801	isotype	NA	NA	NA	2	20
SRX3453165	Steap3	2.58064	EMT6_GSE107801_antiPDL1(n=20)	Baseline	1	GSE107801	isotype	NA	NA	NA	2	20
SRX3453166	Steap3	2.04424	EMT6_GSE107801_antiPDL1(n=20)	Baseline	1	GSE107801	isotype	NA	NA	NA	2	20
SRX3453167	Steap3	1.91448	EMT6_GSE107801_antiPDL1(n=20)	Baseline	1	GSE107801	isotype	NA	NA	NA	2	20
SRX3453168	Steap3	2.3991	EMT6_GSE107801_antiPDL1(n=20)	Baseline	1	GSE107801	isotype	NA	NA	NA	2	20
SRX3453169	Steap3	2.56172	EMT6_GSE107801_antiPDL1(n=20)	Baseline	1	GSE107801	isotype	NA	NA	NA	2	20
SRX3453170	Steap3	2.06046	EMT6_GSE107801_antiPDL1(n=20)	Baseline	1	GSE107801	isotype	NA	NA	NA	2	20
SRX3453171	Steap3	2.03184	EMT6_GSE107801_antiPDL1(n=20)	Baseline	1	GSE107801	isotype	NA	NA	NA	2	20
SRX10815537	Steap3	5.20912	E0771_GSE174053_high.fat.diet_antiPD1(n=16)	Non-responders	0	GSE174053	antiPD1; high.fat.diet;	0.971517	NA	NA	2	16
SRX10815546	Steap3	5.03376	E0771_GSE174053_high.fat.diet_antiPD1(n=16)	Non-responders	0	GSE174053	antiPD1; high.fat.diet;	0.971517	NA	NA	2	16
SRX10815535	Steap3	4.77672	E0771_GSE174053_high.fat.diet_antiPD1(n=16)	Non-responders	0	GSE174053	antiPD1; high.fat.diet;	0.971517	NA	NA	2	16
SRX10815536	Steap3	4.74104	E0771_GSE174053_high.fat.diet_antiPD1(n=16)	Non-responders	0	GSE174053	antiPD1; high.fat.diet;	0.971517	NA	NA	2	16
SRX10815541	Steap3	4.67938	E0771_GSE174053_high.fat.diet_antiPD1(n=16)	Non-responders	0	GSE174053	antiPD1; high.fat.diet;	0.971517	NA	NA	2	16
SRX10815547	Steap3	4.58876	E0771_GSE174053_high.fat.diet_antiPD1(n=16)	Non-responders	0	GSE174053	antiPD1; high.fat.diet;	0.971517	NA	NA	2	16
SRX10815540	Steap3	4.51601	E0771_GSE174053_high.fat.diet_antiPD1(n=16)	Non-responders	0	GSE174053	antiPD1; high.fat.diet;	0.971517	NA	NA	2	16
SRX10815545	Steap3	4.39455	E0771_GSE174053_high.fat.diet_antiPD1(n=16)	Non-responders	0	GSE174053	antiPD1; high.fat.diet;	0.971517	NA	NA	2	16
SRX10815534	Steap3	5.0016	E0771_GSE174053_high.fat.diet_antiPD1(n=16)	Baseline	1	GSE174053	isotype; high.fat.diet;	NA	NA	NA	2	16
SRX10815538	Steap3	4.79679	E0771_GSE174053_high.fat.diet_antiPD1(n=16)	Baseline	1	GSE174053	isotype; high.fat.diet;	NA	NA	NA	2	16
SRX10815539	Steap3	5.08943	E0771_GSE174053_high.fat.diet_antiPD1(n=16)	Baseline	1	GSE174053	isotype; high.fat.diet;	NA	NA	NA	2	16
SRX10815542	Steap3	4.42025	E0771_GSE174053_high.fat.diet_antiPD1(n=16)	Baseline	1	GSE174053	isotype; high.fat.diet;	NA	NA	NA	2	16
SRX10815543	Steap3	4.39455	E0771_GSE174053_high.fat.diet_antiPD1(n=16)	Baseline	1	GSE174053	isotype; high.fat.diet;	NA	NA	NA	2	16
SRX10815544	Steap3	4.84165	E0771_GSE174053_high.fat.diet_antiPD1(n=16)	Baseline	1	GSE174053	isotype; high.fat.diet;	NA	NA	NA	2	16
SRX10815548	Steap3	5.7232	E0771_GSE174053_high.fat.diet_antiPD1(n=16)	Baseline	1	GSE174053	isotype; high.fat.diet;	NA	NA	NA	2	16
SRX10815549	Steap3	4.74629	E0771_GSE174053_high.fat.diet_antiPD1(n=16)	Baseline	1	GSE174053	isotype; high.fat.diet;	NA	NA	NA	2	16
SRX9273254	Steap3	4.70398	D4M.3A.3_GSE159344_antiPD1(n=6)	Non-responders	0	GSE159344	antiPD1	0.999992	NA	NA	2	6
SRX9273256	Steap3	3.769	D4M.3A.3_GSE159344_antiPD1(n=6)	Non-responders	0	GSE159344	antiPD1	0.999992	NA	NA	2	6
SRX9273255	Steap3	2.95178	D4M.3A.3_GSE159344_antiPD1(n=6)	Non-responders	0	GSE159344	antiPD1	0.999992	NA	NA	2	6
SRX9273251	Steap3	3.85217	D4M.3A.3_GSE159344_antiPD1(n=6)	Baseline	1	GSE159344	isotype	NA	NA	NA	2	6
SRX9273252	Steap3	3.62595	D4M.3A.3_GSE159344_antiPD1(n=6)	Baseline	1	GSE159344	isotype	NA	NA	NA	2	6
SRX9273253	Steap3	3.8949	D4M.3A.3_GSE159344_antiPD1(n=6)	Baseline	1	GSE159344	isotype	NA	NA	NA	2	6
SRX9273264	Steap3	5.31265	D3UV2_GSE159344_antiPD1(n=6)	Responders	0	GSE159344	antiPD1	0.389163	NA	NA	2	6
SRX9273263	Steap3	5.07777	D3UV2_GSE159344_antiPD1(n=6)	Responders	0	GSE159344	antiPD1	0.389163	NA	NA	2	6
SRX9273265	Steap3	4.01859	D3UV2_GSE159344_antiPD1(n=6)	Responders	0	GSE159344	antiPD1	0.389163	NA	NA	2	6
SRX9273260	Steap3	4.47991	D3UV2_GSE159344_antiPD1(n=6)	Baseline	1	GSE159344	isotype	NA	NA	NA	2	6
SRX9273261	Steap3	3.36304	D3UV2_GSE159344_antiPD1(n=6)	Baseline	1	GSE159344	isotype	NA	NA	NA	2	6
SRX9273262	Steap3	4.68598	D3UV2_GSE159344_antiPD1(n=6)	Baseline	1	GSE159344	isotype	NA	NA	NA	2	6
SRX8615939	Steap3	2.98153	CT26_GSE153239_FcS_antiTGFb_antiPD1(n=10)	Responders	0	GSE153239	antiTGFb; antiPD1 FcS;	NA	NA	NA	2	10
SRX8615940	Steap3	1.94725	CT26_GSE153239_FcS_antiTGFb_antiPD1(n=10)	Responders	0	GSE153239	antiTGFb; antiPD1 FcS;	NA	NA	NA	2	10
SRX8615941	Steap3	1.67405	CT26_GSE153239_FcS_antiTGFb_antiPD1(n=10)	Responders	0	GSE153239	antiTGFb; antiPD1 FcS;	NA	NA	NA	2	10
SRX8615942	Steap3	1.58083	CT26_GSE153239_FcS_antiTGFb_antiPD1(n=10)	Responders	0	GSE153239	antiTGFb; antiPD1 FcS;	NA	NA	NA	2	10
SRX8615943	Steap3	1.52644	CT26_GSE153239_FcS_antiTGFb_antiPD1(n=10)	Responders	0	GSE153239	antiTGFb; antiPD1 FcS;	NA	NA	NA	2	10
SRX8615914	Steap3	1.71345	CT26_GSE153239_FcS_antiTGFb_antiPD1(n=10)	Baseline	1	GSE153239	antiTGFb	NA	NA	NA	2	10
SRX8615915	Steap3	3.17625	CT26_GSE153239_FcS_antiTGFb_antiPD1(n=10)	Baseline	1	GSE153239	antiTGFb	NA	NA	NA	2	10
SRX8615916	Steap3	1.47401	CT26_GSE153239_FcS_antiTGFb_antiPD1(n=10)	Baseline	1	GSE153239	antiTGFb	NA	NA	NA	2	10
SRX8615917	Steap3	1.4613	CT26_GSE153239_FcS_antiTGFb_antiPD1(n=10)	Baseline	1	GSE153239	antiTGFb	NA	NA	NA	2	10
SRX8615918	Steap3	1.70212	CT26_GSE153239_FcS_antiTGFb_antiPD1(n=10)	Baseline	1	GSE153239	antiTGFb	NA	NA	NA	2	10
SRX8615909	Steap3	2.27736	CT26_GSE153239_FcS_antiPD1(n=10)	Non-responders	0	GSE153239	antiPD1_FcS	0.999954	NA	NA	2	10
SRX8615910	Steap3	2.25642	CT26_GSE153239_FcS_antiPD1(n=10)	Non-responders	0	GSE153239	antiPD1_FcS	0.999954	NA	NA	2	10
SRX8615911	Steap3	1.51755	CT26_GSE153239_FcS_antiPD1(n=10)	Non-responders	0	GSE153239	antiPD1_FcS	0.999954	NA	NA	2	10
SRX8615913	Steap3	1.35325	CT26_GSE153239_FcS_antiPD1(n=10)	Non-responders	0	GSE153239	antiPD1_FcS	0.999954	NA	NA	2	10
SRX8615912	Steap3	1.27205	CT26_GSE153239_FcS_antiPD1(n=10)	Non-responders	0	GSE153239	antiPD1_FcS	0.999954	NA	NA	2	10
SRX8615904	Steap3	1.9427	CT26_GSE153239_FcS_antiPD1(n=10)	Baseline	1	GSE153239	isotype	NA	NA	NA	2	10
SRX8615905	Steap3	1.80097	CT26_GSE153239_FcS_antiPD1(n=10)	Baseline	1	GSE153239	isotype	NA	NA	NA	2	10
SRX8615906	Steap3	1.7263	CT26_GSE153239_FcS_antiPD1(n=10)	Baseline	1	GSE153239	isotype	NA	NA	NA	2	10
SRX8615907	Steap3	1.40339	CT26_GSE153239_FcS_antiPD1(n=10)	Baseline	1	GSE153239	isotype	NA	NA	NA	2	10
SRX8615908	Steap3	1.51551	CT26_GSE153239_FcS_antiPD1(n=10)	Baseline	1	GSE153239	isotype	NA	NA	NA	2	10
SRX8615933	Steap3	3.09942	CT26_GSE153239_FcS_antiGARP:TGFb_WT_antiPD1(n=10)	Responders	0	GSE153239	antiGARP:TGFb WT; antiPD1 FcS;	0.234591	NA	NA	2	10
SRX8615931	Steap3	2.2951	CT26_GSE153239_FcS_antiGARP:TGFb_WT_antiPD1(n=10)	Responders	0	GSE153239	antiGARP:TGFb WT; antiPD1 FcS;	0.234591	NA	NA	2	10
SRX8615929	Steap3	2.07505	CT26_GSE153239_FcS_antiGARP:TGFb_WT_antiPD1(n=10)	Responders	0	GSE153239	antiGARP:TGFb WT; antiPD1 FcS;	0.234591	NA	NA	2	10
SRX8615932	Steap3	1.71275	CT26_GSE153239_FcS_antiGARP:TGFb_WT_antiPD1(n=10)	Responders	0	GSE153239	antiGARP:TGFb WT; antiPD1 FcS;	0.234591	NA	NA	2	10
SRX8615930	Steap3	1.57551	CT26_GSE153239_FcS_antiGARP:TGFb_WT_antiPD1(n=10)	Responders	0	GSE153239	antiGARP:TGFb WT; antiPD1 FcS;	0.234591	NA	NA	2	10
SRX8615919	Steap3	2.10147	CT26_GSE153239_FcS_antiGARP:TGFb_WT_antiPD1(n=10)	Baseline	1	GSE153239	antiGARP:TGFb WT	NA	NA	NA	2	10
SRX8615920	Steap3	1.51881	CT26_GSE153239_FcS_antiGARP:TGFb_WT_antiPD1(n=10)	Baseline	1	GSE153239	antiGARP:TGFb WT	NA	NA	NA	2	10
SRX8615921	Steap3	1.97924	CT26_GSE153239_FcS_antiGARP:TGFb_WT_antiPD1(n=10)	Baseline	1	GSE153239	antiGARP:TGFb WT	NA	NA	NA	2	10
SRX8615922	Steap3	1.84413	CT26_GSE153239_FcS_antiGARP:TGFb_WT_antiPD1(n=10)	Baseline	1	GSE153239	antiGARP:TGFb WT	NA	NA	NA	2	10
SRX8615923	Steap3	1.54243	CT26_GSE153239_FcS_antiGARP:TGFb_WT_antiPD1(n=10)	Baseline	1	GSE153239	antiGARP:TGFb WT	NA	NA	NA	2	10
SRX8615934	Steap3	2.86628	CT26_GSE153239_FcS_antiGARP:TGFb_FcD_antiPD1(n=10)	Responders	0	GSE153239	antiGARP:TGFb FcD; antiPD1 FcS;	0.00144812	**	NA	2	10
SRX8615937	Steap3	2.85383	CT26_GSE153239_FcS_antiGARP:TGFb_FcD_antiPD1(n=10)	Responders	0	GSE153239	antiGARP:TGFb FcD; antiPD1 FcS;	0.00144812	NA	NA	2	10
SRX8615936	Steap3	2.11892	CT26_GSE153239_FcS_antiGARP:TGFb_FcD_antiPD1(n=10)	Responders	0	GSE153239	antiGARP:TGFb FcD; antiPD1 FcS;	0.00144812	NA	NA	2	10
SRX8615938	Steap3	2.11892	CT26_GSE153239_FcS_antiGARP:TGFb_FcD_antiPD1(n=10)	Responders	0	GSE153239	antiGARP:TGFb FcD; antiPD1 FcS;	0.00144812	NA	NA	2	10
SRX8615935	Steap3	1.65623	CT26_GSE153239_FcS_antiGARP:TGFb_FcD_antiPD1(n=10)	Responders	0	GSE153239	antiGARP:TGFb FcD; antiPD1 FcS;	0.00144812	NA	NA	2	10
SRX8615924	Steap3	1.71621	CT26_GSE153239_FcS_antiGARP:TGFb_FcD_antiPD1(n=10)	Baseline	1	GSE153239	antiGARP:TGFb FcD	NA	NA	NA	2	10
SRX8615925	Steap3	1.58682	CT26_GSE153239_FcS_antiGARP:TGFb_FcD_antiPD1(n=10)	Baseline	1	GSE153239	antiGARP:TGFb FcD	NA	NA	NA	2	10
SRX8615926	Steap3	1.63099	CT26_GSE153239_FcS_antiGARP:TGFb_FcD_antiPD1(n=10)	Baseline	1	GSE153239	antiGARP:TGFb FcD	NA	NA	NA	2	10
SRX8615927	Steap3	1.39636	CT26_GSE153239_FcS_antiGARP:TGFb_FcD_antiPD1(n=10)	Baseline	1	GSE153239	antiGARP:TGFb FcD	NA	NA	NA	2	10
SRX8615928	Steap3	1.54037	CT26_GSE153239_FcS_antiGARP:TGFb_FcD_antiPD1(n=10)	Baseline	1	GSE153239	antiGARP:TGFb FcD	NA	NA	NA	2	10
SRX7064346	Steap3	3.18305	CT26_GSE139475_antiPD1(n=14)	Responders	0	GSE139475	antiPD1	1.71803e-06	***	NA	2	14
SRX7064342	Steap3	3.07127	CT26_GSE139475_antiPD1(n=14)	Responders	0	GSE139475	antiPD1	1.71803e-06	NA	NA	2	14
SRX7064345	Steap3	3.02255	CT26_GSE139475_antiPD1(n=14)	Responders	0	GSE139475	antiPD1	1.71803e-06	NA	NA	2	14
SRX7064343	Steap3	2.8334	CT26_GSE139475_antiPD1(n=14)	Responders	0	GSE139475	antiPD1	1.71803e-06	NA	NA	2	14
SRX7064350	Steap3	2.28353	CT26_GSE139475_antiPD1(n=14)	Responders	0	GSE139475	antiPD1	1.71803e-06	NA	NA	2	14
SRX7064348	Steap3	2.63769	CT26_GSE139475_antiPD1(n=14)	Non-responders	0	GSE139475	antiPD1	0.810334	NA	NA	2	14
SRX7064349	Steap3	2.56404	CT26_GSE139475_antiPD1(n=14)	Non-responders	0	GSE139475	antiPD1	0.810334	NA	NA	2	14
SRX7064347	Steap3	2.4108	CT26_GSE139475_antiPD1(n=14)	Non-responders	0	GSE139475	antiPD1	0.810334	NA	NA	2	14
SRX7064344	Steap3	2.33997	CT26_GSE139475_antiPD1(n=14)	Non-responders	0	GSE139475	antiPD1	0.810334	NA	NA	2	14
SRX7064337	Steap3	2.28463	CT26_GSE139475_antiPD1(n=14)	Baseline	1	GSE139475	isotype	NA	NA	NA	2	14
SRX7064338	Steap3	2.19819	CT26_GSE139475_antiPD1(n=14)	Baseline	1	GSE139475	isotype	NA	NA	NA	2	14
SRX7064339	Steap3	2.1518	CT26_GSE139475_antiPD1(n=14)	Baseline	1	GSE139475	isotype	NA	NA	NA	2	14
SRX7064340	Steap3	2.09843	CT26_GSE139475_antiPD1(n=14)	Baseline	1	GSE139475	isotype	NA	NA	NA	2	14
SRX7064341	Steap3	2.03718	CT26_GSE139475_antiPD1(n=14)	Baseline	1	GSE139475	isotype	NA	NA	NA	2	14
ERX3246769	Steap3	3.99148	CT26_ERP114266_day7_antiCTLA4&antiPDL1(n=10)	Responders	0	ERP114266	antiPDL1; antiCTL4;	0.276035	NA	NA	2	10
ERX3246770	Steap3	3.83447	CT26_ERP114266_day7_antiCTLA4&antiPDL1(n=10)	Responders	0	ERP114266	antiPDL1; antiCTL4;	0.276035	NA	NA	2	10
ERX3246768	Steap3	3.81208	CT26_ERP114266_day7_antiCTLA4&antiPDL1(n=10)	Responders	0	ERP114266	antiPDL1; antiCTL4;	0.276035	NA	NA	2	10
ERX3246771	Steap3	3.19814	CT26_ERP114266_day7_antiCTLA4&antiPDL1(n=10)	Responders	0	ERP114266	antiPDL1; antiCTL4;	0.276035	NA	NA	2	10
ERX3246767	Steap3	3.15661	CT26_ERP114266_day7_antiCTLA4&antiPDL1(n=10)	Responders	0	ERP114266	antiPDL1; antiCTL4;	0.276035	NA	NA	2	10
ERX3246762	Steap3	3.40952	CT26_ERP114266_day7_antiCTLA4&antiPDL1(n=10)	Baseline	1	ERP114266	isotype	NA	NA	NA	2	10
ERX3246763	Steap3	3.24567	CT26_ERP114266_day7_antiCTLA4&antiPDL1(n=10)	Baseline	1	ERP114266	isotype	NA	NA	NA	2	10
ERX3246764	Steap3	3.20408	CT26_ERP114266_day7_antiCTLA4&antiPDL1(n=10)	Baseline	1	ERP114266	isotype	NA	NA	NA	2	10
ERX3246765	Steap3	3.24845	CT26_ERP114266_day7_antiCTLA4&antiPDL1(n=10)	Baseline	1	ERP114266	isotype	NA	NA	NA	2	10
ERX3246766	Steap3	3.37592	CT26_ERP114266_day7_antiCTLA4&antiPDL1(n=10)	Baseline	1	ERP114266	isotype	NA	NA	NA	2	10
ERX3246780	Steap3	3.72535	CT26_ERP114266_day14_antiCTLA4&antiPDL1(n=10)	Responders	0	ERP114266	antiPDL1; antiCTL4;	0.808226	NA	NA	2	10
ERX3246778	Steap3	3.3327	CT26_ERP114266_day14_antiCTLA4&antiPDL1(n=10)	Responders	0	ERP114266	antiPDL1; antiCTL4;	0.808226	NA	NA	2	10
ERX3246779	Steap3	3.20626	CT26_ERP114266_day14_antiCTLA4&antiPDL1(n=10)	Responders	0	ERP114266	antiPDL1; antiCTL4;	0.808226	NA	NA	2	10
ERX3246777	Steap3	3.17914	CT26_ERP114266_day14_antiCTLA4&antiPDL1(n=10)	Responders	0	ERP114266	antiPDL1; antiCTL4;	0.808226	NA	NA	2	10
ERX3246781	Steap3	3.15133	CT26_ERP114266_day14_antiCTLA4&antiPDL1(n=10)	Responders	0	ERP114266	antiPDL1; antiCTL4;	0.808226	NA	NA	2	10
ERX3246772	Steap3	2.38107	CT26_ERP114266_day14_antiCTLA4&antiPDL1(n=10)	Baseline	1	ERP114266	isotype	NA	NA	NA	2	10
ERX3246773	Steap3	3.27735	CT26_ERP114266_day14_antiCTLA4&antiPDL1(n=10)	Baseline	1	ERP114266	isotype	NA	NA	NA	2	10
ERX3246774	Steap3	3.65571	CT26_ERP114266_day14_antiCTLA4&antiPDL1(n=10)	Baseline	1	ERP114266	isotype	NA	NA	NA	2	10
ERX3246775	Steap3	3.45944	CT26_ERP114266_day14_antiCTLA4&antiPDL1(n=10)	Baseline	1	ERP114266	isotype	NA	NA	NA	2	10
ERX3246776	Steap3	2.8916	CT26_ERP114266_day14_antiCTLA4&antiPDL1(n=10)	Baseline	1	ERP114266	isotype	NA	NA	NA	2	10
SRX8142969	Steap3	3.59759	BNL-MEA_GSE148947_regorafenib_5_antiPD1(n=6)	Responders	0	GSE148947	antiPD1; regorafenib_5;	0.997254	NA	NA	2	6
SRX8142970	Steap3	3.40375	BNL-MEA_GSE148947_regorafenib_5_antiPD1(n=6)	Responders	0	GSE148947	antiPD1; regorafenib_5;	0.997254	NA	NA	2	6
SRX8142968	Steap3	2.7048	BNL-MEA_GSE148947_regorafenib_5_antiPD1(n=6)	Responders	0	GSE148947	antiPD1; regorafenib_5;	0.997254	NA	NA	2	6
SRX8142962	Steap3	3.20005	BNL-MEA_GSE148947_regorafenib_5_antiPD1(n=6)	Baseline	1	GSE148947	regorafenib_5	NA	NA	NA	2	6
SRX8142963	Steap3	2.34737	BNL-MEA_GSE148947_regorafenib_5_antiPD1(n=6)	Baseline	1	GSE148947	regorafenib_5	NA	NA	NA	2	6
SRX8142964	Steap3	3.48891	BNL-MEA_GSE148947_regorafenib_5_antiPD1(n=6)	Baseline	1	GSE148947	regorafenib_5	NA	NA	NA	2	6
SRX8142966	Steap3	3.0508	BNL-MEA_GSE148947_antiPD1(n=6)	Non-responders	0	GSE148947	antiPD1	0.931209	NA	NA	2	6
SRX8142967	Steap3	3.04087	BNL-MEA_GSE148947_antiPD1(n=6)	Non-responders	0	GSE148947	antiPD1	0.931209	NA	NA	2	6
SRX8142965	Steap3	2.92201	BNL-MEA_GSE148947_antiPD1(n=6)	Non-responders	0	GSE148947	antiPD1	0.931209	NA	NA	2	6
SRX8142959	Steap3	3.30214	BNL-MEA_GSE148947_antiPD1(n=6)	Baseline	1	GSE148947	vehicle	NA	NA	NA	2	6
SRX8142960	Steap3	2.70102	BNL-MEA_GSE148947_antiPD1(n=6)	Baseline	1	GSE148947	vehicle	NA	NA	NA	2	6
SRX8142961	Steap3	3.06323	BNL-MEA_GSE148947_antiPD1(n=6)	Baseline	1	GSE148947	vehicle	NA	NA	NA	2	6
SRX8592577	Steap3	5.87677	B16_GSE152925_swainsonine_antiPDL1(n=6)	Responders	0	GSE152925	antiPDL1; swainsonine	0.0640537	NA	NA	2	6
SRX8592579	Steap3	5.72692	B16_GSE152925_swainsonine_antiPDL1(n=6)	Responders	0	GSE152925	antiPDL1; swainsonine	0.0640537	NA	NA	2	6
SRX8592578	Steap3	5.57327	B16_GSE152925_swainsonine_antiPDL1(n=6)	Responders	0	GSE152925	antiPDL1; swainsonine	0.0640537	NA	NA	2	6
SRX8592574	Steap3	4.83669	B16_GSE152925_swainsonine_antiPDL1(n=6)	Baseline	1	GSE152925	swainsonine	NA	NA	NA	2	6
SRX8592575	Steap3	3.82217	B16_GSE152925_swainsonine_antiPDL1(n=6)	Baseline	1	GSE152925	swainsonine	NA	NA	NA	2	6
SRX8592576	Steap3	5.2527	B16_GSE152925_swainsonine_antiPDL1(n=6)	Baseline	1	GSE152925	swainsonine	NA	NA	NA	2	6
SRX8592567	Steap3	5.72779	B16_GSE152925_Man2a1_KO_antiPDL1(n=6)	Responders	0	GSE152925	antiPDL1	0.912087	NA	NA	2	6
SRX8592566	Steap3	5.66811	B16_GSE152925_Man2a1_KO_antiPDL1(n=6)	Responders	0	GSE152925	antiPDL1	0.912087	NA	NA	2	6
SRX8592565	Steap3	5.50783	B16_GSE152925_Man2a1_KO_antiPDL1(n=6)	Responders	0	GSE152925	antiPDL1	0.912087	NA	NA	2	6
SRX8592562	Steap3	5.61745	B16_GSE152925_Man2a1_KO_antiPDL1(n=6)	Baseline	1	GSE152925	isotype	NA	NA	NA	2	6
SRX8592563	Steap3	5.54777	B16_GSE152925_Man2a1_KO_antiPDL1(n=6)	Baseline	1	GSE152925	isotype	NA	NA	NA	2	6
SRX8592564	Steap3	5.41525	B16_GSE152925_Man2a1_KO_antiPDL1(n=6)	Baseline	1	GSE152925	isotype	NA	NA	NA	2	6
SRX8592561	Steap3	5.73621	B16_GSE152925_antiPDL1(n=12)	Non-responders	0	GSE152925	antiPDL1	0.998435	NA	NA	2	12
SRX8592572	Steap3	5.50436	B16_GSE152925_antiPDL1(n=12)	Non-responders	0	GSE152925	antiPDL1	0.998435	NA	NA	2	12
SRX8592571	Steap3	5.30885	B16_GSE152925_antiPDL1(n=12)	Non-responders	0	GSE152925	antiPDL1	0.998435	NA	NA	2	12
SRX8592560	Steap3	5.18196	B16_GSE152925_antiPDL1(n=12)	Non-responders	0	GSE152925	antiPDL1	0.998435	NA	NA	2	12
SRX8592573	Steap3	5.13491	B16_GSE152925_antiPDL1(n=12)	Non-responders	0	GSE152925	antiPDL1	0.998435	NA	NA	2	12
SRX8592559	Steap3	5.12133	B16_GSE152925_antiPDL1(n=12)	Non-responders	0	GSE152925	antiPDL1	0.998435	NA	NA	2	12
SRX8592568	Steap3	5.55469	B16_GSE152925_antiPDL1(n=12)	Baseline	1	GSE152925	isotype; PBS	NA	NA	NA	2	12
SRX8592569	Steap3	4.93509	B16_GSE152925_antiPDL1(n=12)	Baseline	1	GSE152925	isotype; PBS	NA	NA	NA	2	12
SRX8592570	Steap3	4.84976	B16_GSE152925_antiPDL1(n=12)	Baseline	1	GSE152925	isotype; PBS	NA	NA	NA	2	12
SRX8592556	Steap3	5.41458	B16_GSE152925_antiPDL1(n=12)	Baseline	1	GSE152925	isotype	NA	NA	NA	2	12
SRX8592557	Steap3	5.75195	B16_GSE152925_antiPDL1(n=12)	Baseline	1	GSE152925	isotype	NA	NA	NA	2	12
SRX8592558	Steap3	5.79557	B16_GSE152925_antiPDL1(n=12)	Baseline	1	GSE152925	isotype	NA	NA	NA	2	12
SRX8473187	Steap3	4.25867	B16_GSE151829_antiCTLA4(n=9)	Responders	0	GSE151829	antiCTLA4	0.782544	NA	NA	2	9
SRX8473185	Steap3	4.18815	B16_GSE151829_antiCTLA4(n=9)	Responders	0	GSE151829	antiCTLA4	0.782544	NA	NA	2	9
SRX8473186	Steap3	3.94974	B16_GSE151829_antiCTLA4(n=9)	Responders	0	GSE151829	antiCTLA4	0.782544	NA	NA	2	9
SRX8473183	Steap3	3.84437	B16_GSE151829_antiCTLA4(n=9)	Responders	0	GSE151829	antiCTLA4	0.782544	NA	NA	2	9
SRX8473184	Steap3	3.65209	B16_GSE151829_antiCTLA4(n=9)	Responders	0	GSE151829	antiCTLA4	0.782544	NA	NA	2	9
SRX8473182	Steap3	3.59112	B16_GSE151829_antiCTLA4(n=9)	Responders	0	GSE151829	antiCTLA4	0.782544	NA	NA	2	9
SRX8473179	Steap3	3.69796	B16_GSE151829_antiCTLA4(n=9)	Baseline	1	GSE151829	isotype	NA	NA	NA	2	9
SRX8473180	Steap3	3.60475	B16_GSE151829_antiCTLA4(n=9)	Baseline	1	GSE151829	isotype	NA	NA	NA	2	9
SRX8473181	Steap3	3.62575	B16_GSE151829_antiCTLA4(n=9)	Baseline	1	GSE151829	isotype	NA	NA	NA	2	9
SRX8473172	Steap3	3.7881	B16_GSE151829_Aire_KO_antiCTLA4(n=11)	Responders	0	GSE151829	antiCTLA4	0.165146	NA	NA	2	11
SRX8473170	Steap3	3.73147	B16_GSE151829_Aire_KO_antiCTLA4(n=11)	Responders	0	GSE151829	antiCTLA4	0.165146	NA	NA	2	11
SRX8473178	Steap3	3.29809	B16_GSE151829_Aire_KO_antiCTLA4(n=11)	Responders	0	GSE151829	antiCTLA4	0.165146	NA	NA	2	11
SRX8473171	Steap3	3.25442	B16_GSE151829_Aire_KO_antiCTLA4(n=11)	Responders	0	GSE151829	antiCTLA4	0.165146	NA	NA	2	11
SRX8473173	Steap3	3.01432	B16_GSE151829_Aire_KO_antiCTLA4(n=11)	Responders	0	GSE151829	antiCTLA4	0.165146	NA	NA	2	11
SRX8473174	Steap3	2.55624	B16_GSE151829_Aire_KO_antiCTLA4(n=11)	Responders	0	GSE151829	antiCTLA4	0.165146	NA	NA	2	11
SRX8473168	Steap3	3.66965	B16_GSE151829_Aire_KO_antiCTLA4(n=11)	Baseline	1	GSE151829	isotype	NA	NA	NA	2	11
SRX8473169	Steap3	3.71022	B16_GSE151829_Aire_KO_antiCTLA4(n=11)	Baseline	1	GSE151829	isotype	NA	NA	NA	2	11
SRX8473175	Steap3	3.70863	B16_GSE151829_Aire_KO_antiCTLA4(n=11)	Baseline	1	GSE151829	isotype	NA	NA	NA	2	11
SRX8473176	Steap3	3.76844	B16_GSE151829_Aire_KO_antiCTLA4(n=11)	Baseline	1	GSE151829	isotype	NA	NA	NA	2	11
SRX8473177	Steap3	3.86821	B16_GSE151829_Aire_KO_antiCTLA4(n=11)	Baseline	1	GSE151829	isotype	NA	NA	NA	2	11
SRX8330942	Steap3	3.22871	B16_GSE150401_MDK_knockdown_antiPD1(n=8)	Responders	0	GSE150401	antiPD1	0.709851	NA	NA	2	8
SRX8330944	Steap3	3.07457	B16_GSE150401_MDK_knockdown_antiPD1(n=8)	Responders	0	GSE150401	antiPD1	0.709851	NA	NA	2	8
SRX8330945	Steap3	2.98002	B16_GSE150401_MDK_knockdown_antiPD1(n=8)	Responders	0	GSE150401	antiPD1	0.709851	NA	NA	2	8
SRX8330943	Steap3	2.86609	B16_GSE150401_MDK_knockdown_antiPD1(n=8)	Responders	0	GSE150401	antiPD1	0.709851	NA	NA	2	8
SRX8330938	Steap3	2.92595	B16_GSE150401_MDK_knockdown_antiPD1(n=8)	Baseline	1	GSE150401	isotype	NA	NA	NA	2	8
SRX8330939	Steap3	2.91076	B16_GSE150401_MDK_knockdown_antiPD1(n=8)	Baseline	1	GSE150401	isotype	NA	NA	NA	2	8
SRX8330940	Steap3	3.12304	B16_GSE150401_MDK_knockdown_antiPD1(n=8)	Baseline	1	GSE150401	isotype	NA	NA	NA	2	8
SRX8330941	Steap3	3.13491	B16_GSE150401_MDK_knockdown_antiPD1(n=8)	Baseline	1	GSE150401	isotype	NA	NA	NA	2	8
SRX8330936	Steap3	3.33172	B16_GSE150401_antiPD1(n=8)	Non-responders	0	GSE150401	antiPD1	0.987188	NA	NA	2	8
SRX8330934	Steap3	3.22999	B16_GSE150401_antiPD1(n=8)	Non-responders	0	GSE150401	antiPD1	0.987188	NA	NA	2	8
SRX8330935	Steap3	3.19316	B16_GSE150401_antiPD1(n=8)	Non-responders	0	GSE150401	antiPD1	0.987188	NA	NA	2	8
SRX8330937	Steap3	3.08326	B16_GSE150401_antiPD1(n=8)	Non-responders	0	GSE150401	antiPD1	0.987188	NA	NA	2	8
SRX8330930	Steap3	3.24332	B16_GSE150401_antiPD1(n=8)	Baseline	1	GSE150401	isotype	NA	NA	NA	2	8
SRX8330931	Steap3	3.09044	B16_GSE150401_antiPD1(n=8)	Baseline	1	GSE150401	isotype	NA	NA	NA	2	8
SRX8330932	Steap3	3.09447	B16_GSE150401_antiPD1(n=8)	Baseline	1	GSE150401	isotype	NA	NA	NA	2	8
SRX8330933	Steap3	3.20809	B16_GSE150401_antiPD1(n=8)	Baseline	1	GSE150401	isotype	NA	NA	NA	2	8
SRX8245769	Steap3	5.42117	B16_GSE149825_birinapant_antiCTLA4&antiPD1(n=6)	Responders	0	GSE149825	antiPD1; antiCTLA4; birinapant	0.00879369	**	NA	2	6
SRX8245767	Steap3	5.39626	B16_GSE149825_birinapant_antiCTLA4&antiPD1(n=6)	Responders	0	GSE149825	antiPD1; antiCTLA4; birinapant	0.00879369	NA	NA	2	6
SRX8245768	Steap3	5.31314	B16_GSE149825_birinapant_antiCTLA4&antiPD1(n=6)	Responders	0	GSE149825	antiPD1; antiCTLA4; birinapant	0.00879369	NA	NA	2	6
SRX8245761	Steap3	4.67486	B16_GSE149825_birinapant_antiCTLA4&antiPD1(n=6)	Baseline	1	GSE149825	birinapant	NA	NA	NA	2	6
SRX8245762	Steap3	4.91708	B16_GSE149825_birinapant_antiCTLA4&antiPD1(n=6)	Baseline	1	GSE149825	birinapant	NA	NA	NA	2	6
SRX8245763	Steap3	4.6778	B16_GSE149825_birinapant_antiCTLA4&antiPD1(n=6)	Baseline	1	GSE149825	birinapant	NA	NA	NA	2	6
SRX8245765	Steap3	5.27478	B16_GSE149825_antiCTLA4&antiPD1(n=6)	Responders	0	GSE149825	antiPD1; antiCTLA4;	0.00601026	**	NA	2	6
SRX8245766	Steap3	5.24935	B16_GSE149825_antiCTLA4&antiPD1(n=6)	Responders	0	GSE149825	antiPD1; antiCTLA4;	0.00601026	NA	NA	2	6
SRX8245764	Steap3	5.12081	B16_GSE149825_antiCTLA4&antiPD1(n=6)	Responders	0	GSE149825	antiPD1; antiCTLA4;	0.00601026	NA	NA	2	6
SRX8245758	Steap3	4.35021	B16_GSE149825_antiCTLA4&antiPD1(n=6)	Baseline	1	GSE149825	vehicle	NA	NA	NA	2	6
SRX8245759	Steap3	4.84865	B16_GSE149825_antiCTLA4&antiPD1(n=6)	Baseline	1	GSE149825	vehicle	NA	NA	NA	2	6
SRX8245760	Steap3	4.52574	B16_GSE149825_antiCTLA4&antiPD1(n=6)	Baseline	1	GSE149825	vehicle	NA	NA	NA	2	6
SRX3591530	Steap3	4.3697	B16_GSE109485_intracranial_antiCTLA4&antiPD1(n=6)	Non-responders	0	GSE109485	antiPD1; antiCTLA4; intracranial;	0.989043	NA	NA	2	6
SRX3591531	Steap3	4.36925	B16_GSE109485_intracranial_antiCTLA4&antiPD1(n=6)	Non-responders	0	GSE109485	antiPD1; antiCTLA4; intracranial;	0.989043	NA	NA	2	6
SRX3591529	Steap3	4.25386	B16_GSE109485_intracranial_antiCTLA4&antiPD1(n=6)	Non-responders	0	GSE109485	antiPD1; antiCTLA4; intracranial;	0.989043	NA	NA	2	6
SRX3591526	Steap3	4.30154	B16_GSE109485_intracranial_antiCTLA4&antiPD1(n=6)	Baseline	1	GSE109485	isotype; intracranial;	NA	NA	NA	2	6
SRX3591527	Steap3	4.38561	B16_GSE109485_intracranial_antiCTLA4&antiPD1(n=6)	Baseline	1	GSE109485	isotype; intracranial;	NA	NA	NA	2	6
SRX3591528	Steap3	4.39267	B16_GSE109485_intracranial_antiCTLA4&antiPD1(n=6)	Baseline	1	GSE109485	isotype; intracranial;	NA	NA	NA	2	6
SRX3591535	Steap3	4.48438	B16_GSE109485_intra&extracranial_antiCTLA4&antiPD1(n=6)	Responders	0	GSE109485	antiPD1; antiCTLA4; intra&extracranial;	0.855051	NA	NA	2	6
SRX3591536	Steap3	4.47313	B16_GSE109485_intra&extracranial_antiCTLA4&antiPD1(n=6)	Responders	0	GSE109485	antiPD1; antiCTLA4; intra&extracranial;	0.855051	NA	NA	2	6
SRX3591537	Steap3	4.10448	B16_GSE109485_intra&extracranial_antiCTLA4&antiPD1(n=6)	Responders	0	GSE109485	antiPD1; antiCTLA4; intra&extracranial;	0.855051	NA	NA	2	6
SRX3591532	Steap3	4.27726	B16_GSE109485_intra&extracranial_antiCTLA4&antiPD1(n=6)	Baseline	1	GSE109485	isotype; intra&extracranial;	NA	NA	NA	2	6
SRX3591533	Steap3	4.32725	B16_GSE109485_intra&extracranial_antiCTLA4&antiPD1(n=6)	Baseline	1	GSE109485	isotype; intra&extracranial;	NA	NA	NA	2	6
SRX3591534	Steap3	4.20151	B16_GSE109485_intra&extracranial_antiCTLA4&antiPD1(n=6)	Baseline	1	GSE109485	isotype; intra&extracranial;	NA	NA	NA	2	6
SRX6884998	Steap3	2.44399	4T1_GSE137818_Brca2_KO_antiPD1(n=8)	Responders	0	GSE137818	antiPD1	0.811884	NA	NA	2	8
SRX6884999	Steap3	2.35301	4T1_GSE137818_Brca2_KO_antiPD1(n=8)	Responders	0	GSE137818	antiPD1	0.811884	NA	NA	2	8
SRX6885000	Steap3	2.32239	4T1_GSE137818_Brca2_KO_antiPD1(n=8)	Responders	0	GSE137818	antiPD1	0.811884	NA	NA	2	8
SRX6884966	Steap3	2.49022	4T1_GSE137818_Brca2_KO_antiPD1(n=8)	Baseline	1	GSE137818	no_treatment	NA	NA	NA	2	8
SRX6884967	Steap3	2.13428	4T1_GSE137818_Brca2_KO_antiPD1(n=8)	Baseline	1	GSE137818	no_treatment	NA	NA	NA	2	8
SRX6884968	Steap3	2.3932	4T1_GSE137818_Brca2_KO_antiPD1(n=8)	Baseline	1	GSE137818	no_treatment	NA	NA	NA	2	8
SRX6884969	Steap3	2.62817	4T1_GSE137818_Brca2_KO_antiPD1(n=8)	Baseline	1	GSE137818	no_treatment	NA	NA	NA	2	8
SRX6884970	Steap3	2.95728	4T1_GSE137818_Brca2_KO_antiPD1(n=8)	Baseline	1	GSE137818	no_treatment	NA	NA	NA	2	8
SRX6885003	Steap3	2.58175	4T1_GSE137818_Brca1_KO_antiPD1(n=10)	Non-responders	0	GSE137818	antiPD1	0.836688	NA	NA	2	10
SRX6885005	Steap3	2.54626	4T1_GSE137818_Brca1_KO_antiPD1(n=10)	Non-responders	0	GSE137818	antiPD1	0.836688	NA	NA	2	10
SRX6885004	Steap3	2.52197	4T1_GSE137818_Brca1_KO_antiPD1(n=10)	Non-responders	0	GSE137818	antiPD1	0.836688	NA	NA	2	10
SRX6885002	Steap3	2.41049	4T1_GSE137818_Brca1_KO_antiPD1(n=10)	Non-responders	0	GSE137818	antiPD1	0.836688	NA	NA	2	10
SRX6885001	Steap3	2.22809	4T1_GSE137818_Brca1_KO_antiPD1(n=10)	Non-responders	0	GSE137818	antiPD1	0.836688	NA	NA	2	10
SRX6884971	Steap3	2.66197	4T1_GSE137818_Brca1_KO_antiPD1(n=10)	Baseline	1	GSE137818	no_treatment	NA	NA	NA	2	10
SRX6884972	Steap3	2.46445	4T1_GSE137818_Brca1_KO_antiPD1(n=10)	Baseline	1	GSE137818	no_treatment	NA	NA	NA	2	10
SRX6884973	Steap3	2.49491	4T1_GSE137818_Brca1_KO_antiPD1(n=10)	Baseline	1	GSE137818	no_treatment	NA	NA	NA	2	10
SRX6884974	Steap3	2.52722	4T1_GSE137818_Brca1_KO_antiPD1(n=10)	Baseline	1	GSE137818	no_treatment	NA	NA	NA	2	10
SRX6884975	Steap3	2.68322	4T1_GSE137818_Brca1_KO_antiPD1(n=10)	Baseline	1	GSE137818	no_treatment	NA	NA	NA	2	10
SRX6095888	Steap3	3.78977	4T1_GSE132529_antiPD1(n=6)	Non-responders	0	GSE132529	antiPD1	0.999994	NA	NA	2	6
SRX6095887	Steap3	3.32632	4T1_GSE132529_antiPD1(n=6)	Non-responders	0	GSE132529	antiPD1	0.999994	NA	NA	2	6
SRX6095886	Steap3	2.87948	4T1_GSE132529_antiPD1(n=6)	Non-responders	0	GSE132529	antiPD1	0.999994	NA	NA	2	6
SRX6095883	Steap3	2.25241	4T1_GSE132529_antiPD1(n=6)	Baseline	1	GSE132529	vehicle	NA	NA	NA	2	6
SRX6095884	Steap3	3.78862	4T1_GSE132529_antiPD1(n=6)	Baseline	1	GSE132529	vehicle	NA	NA	NA	2	6
SRX6095885	Steap3	3.32667	4T1_GSE132529_antiPD1(n=6)	Baseline	1	GSE132529	vehicle	NA	NA	NA	2	6
SRX5768498	Steap3	4.74125	4T1_GSE130472_young_antiPDL1(n=17)	Responders	0	GSE130472	antiPDL1; young;	0.771383	NA	NA	3	17
SRX5768499	Steap3	4.63615	4T1_GSE130472_young_antiPDL1(n=17)	Responders	0	GSE130472	antiPDL1; young;	0.771383	NA	NA	3	17
SRX5768497	Steap3	4.13159	4T1_GSE130472_young_antiPDL1(n=17)	Responders	0	GSE130472	antiPDL1; young;	0.771383	NA	NA	3	17
SRX5768502	Steap3	3.92994	4T1_GSE130472_young_antiPDL1(n=17)	Responders	0	GSE130472	antiPDL1; young;	0.771383	NA	NA	3	17
SRX5768500	Steap3	3.90144	4T1_GSE130472_young_antiPDL1(n=17)	Responders	0	GSE130472	antiPDL1; young;	0.771383	NA	NA	3	17
SRX5768501	Steap3	3.73226	4T1_GSE130472_young_antiPDL1(n=17)	Responders	0	GSE130472	antiPDL1; young;	0.771383	NA	NA	3	17
SRX5768503	Steap3	3.60778	4T1_GSE130472_young_antiPDL1(n=17)	Responders	0	GSE130472	antiPDL1; young;	0.771383	NA	NA	3	17
SRX5768495	Steap3	3.55936	4T1_GSE130472_young_antiPDL1(n=17)	Responders	0	GSE130472	antiPDL1; young;	0.771383	NA	NA	3	17
SRX5768496	Steap3	3.38207	4T1_GSE130472_young_antiPDL1(n=17)	Responders	0	GSE130472	antiPDL1; young;	0.771383	NA	NA	3	17
SRX5768494	Steap3	3.17152	4T1_GSE130472_young_antiPDL1(n=17)	Responders	0	GSE130472	antiPDL1; young;	0.771383	NA	NA	3	17
SRX5768487	Steap3	3.54466	4T1_GSE130472_young_antiPDL1(n=17)	Baseline	1	GSE130472	isotype; young;	NA	NA	NA	3	17
SRX5768488	Steap3	3.02978	4T1_GSE130472_young_antiPDL1(n=17)	Baseline	1	GSE130472	isotype; young;	NA	NA	NA	3	17
SRX5768489	Steap3	4.02207	4T1_GSE130472_young_antiPDL1(n=17)	Baseline	1	GSE130472	isotype; young;	NA	NA	NA	3	17
SRX5768490	Steap3	3.68937	4T1_GSE130472_young_antiPDL1(n=17)	Baseline	1	GSE130472	isotype; young;	NA	NA	NA	3	17
SRX5768491	Steap3	4.05848	4T1_GSE130472_young_antiPDL1(n=17)	Baseline	1	GSE130472	isotype; young;	NA	NA	NA	3	17
SRX5768492	Steap3	3.5804	4T1_GSE130472_young_antiPDL1(n=17)	Baseline	1	GSE130472	isotype; young;	NA	NA	NA	3	17
SRX5768493	Steap3	3.68489	4T1_GSE130472_young_antiPDL1(n=17)	Baseline	1	GSE130472	isotype; young;	NA	NA	NA	3	17
SRX5768486	Steap3	4.49971	4T1_GSE130472_young_antiCTLA4(n=19)	Responders	0	GSE130472	antiCTLA4; young;	0.771383	NA	NA	3	19
SRX5768483	Steap3	4.37127	4T1_GSE130472_young_antiCTLA4(n=19)	Responders	0	GSE130472	antiCTLA4; young;	0.771383	NA	NA	3	19
SRX5768485	Steap3	3.96301	4T1_GSE130472_young_antiCTLA4(n=19)	Responders	0	GSE130472	antiCTLA4; young;	0.771383	NA	NA	3	19
SRX5768477	Steap3	3.72452	4T1_GSE130472_young_antiCTLA4(n=19)	Responders	0	GSE130472	antiCTLA4; young;	0.771383	NA	NA	3	19
SRX5768478	Steap3	3.70409	4T1_GSE130472_young_antiCTLA4(n=19)	Responders	0	GSE130472	antiCTLA4; young;	0.771383	NA	NA	3	19
SRX5768484	Steap3	3.64562	4T1_GSE130472_young_antiCTLA4(n=19)	Responders	0	GSE130472	antiCTLA4; young;	0.771383	NA	NA	3	19
SRX5768476	Steap3	3.57617	4T1_GSE130472_young_antiCTLA4(n=19)	Responders	0	GSE130472	antiCTLA4; young;	0.771383	NA	NA	3	19
SRX5768480	Steap3	3.49839	4T1_GSE130472_young_antiCTLA4(n=19)	Responders	0	GSE130472	antiCTLA4; young;	0.771383	NA	NA	3	19
SRX5768479	Steap3	3.47774	4T1_GSE130472_young_antiCTLA4(n=19)	Responders	0	GSE130472	antiCTLA4; young;	0.771383	NA	NA	3	19
SRX5768482	Steap3	3.4636	4T1_GSE130472_young_antiCTLA4(n=19)	Responders	0	GSE130472	antiCTLA4; young;	0.771383	NA	NA	3	19
SRX5768481	Steap3	3.43877	4T1_GSE130472_young_antiCTLA4(n=19)	Responders	0	GSE130472	antiCTLA4; young;	0.771383	NA	NA	3	19
SRX5768475	Steap3	3.3965	4T1_GSE130472_young_antiCTLA4(n=19)	Responders	0	GSE130472	antiCTLA4; young;	0.771383	NA	NA	3	19
SRX5768487	Steap3	3.54466	4T1_GSE130472_young_antiCTLA4(n=19)	Baseline	1	GSE130472	isotype; young;	NA	NA	NA	3	19
SRX5768488	Steap3	3.02978	4T1_GSE130472_young_antiCTLA4(n=19)	Baseline	1	GSE130472	isotype; young;	NA	NA	NA	3	19
SRX5768489	Steap3	4.02207	4T1_GSE130472_young_antiCTLA4(n=19)	Baseline	1	GSE130472	isotype; young;	NA	NA	NA	3	19
SRX5768490	Steap3	3.68937	4T1_GSE130472_young_antiCTLA4(n=19)	Baseline	1	GSE130472	isotype; young;	NA	NA	NA	3	19
SRX5768491	Steap3	4.05848	4T1_GSE130472_young_antiCTLA4(n=19)	Baseline	1	GSE130472	isotype; young;	NA	NA	NA	3	19
SRX5768492	Steap3	3.5804	4T1_GSE130472_young_antiCTLA4(n=19)	Baseline	1	GSE130472	isotype; young;	NA	NA	NA	3	19
SRX5768493	Steap3	3.68489	4T1_GSE130472_young_antiCTLA4(n=19)	Baseline	1	GSE130472	isotype; young;	NA	NA	NA	3	19
SRX5768474	Steap3	3.64754	4T1_GSE130472_old_antiPDL1(n=15)	Non-responders	0	GSE130472	antiPDL1; old;	0.415661	NA	NA	3	15
SRX5768471	Steap3	3.39111	4T1_GSE130472_old_antiPDL1(n=15)	Non-responders	0	GSE130472	antiPDL1; old;	0.415661	NA	NA	3	15
SRX5768470	Steap3	3.38754	4T1_GSE130472_old_antiPDL1(n=15)	Non-responders	0	GSE130472	antiPDL1; old;	0.415661	NA	NA	3	15
SRX5768468	Steap3	3.24669	4T1_GSE130472_old_antiPDL1(n=15)	Non-responders	0	GSE130472	antiPDL1; old;	0.415661	NA	NA	3	15
SRX5768467	Steap3	3.20223	4T1_GSE130472_old_antiPDL1(n=15)	Non-responders	0	GSE130472	antiPDL1; old;	0.415661	NA	NA	3	15
SRX5768469	Steap3	3.13054	4T1_GSE130472_old_antiPDL1(n=15)	Non-responders	0	GSE130472	antiPDL1; old;	0.415661	NA	NA	3	15
SRX5768473	Steap3	2.95637	4T1_GSE130472_old_antiPDL1(n=15)	Non-responders	0	GSE130472	antiPDL1; old;	0.415661	NA	NA	3	15
SRX5768472	Steap3	2.88275	4T1_GSE130472_old_antiPDL1(n=15)	Non-responders	0	GSE130472	antiPDL1; old;	0.415661	NA	NA	3	15
SRX5768460	Steap3	3.13706	4T1_GSE130472_old_antiPDL1(n=15)	Baseline	1	GSE130472	isotype; old;	NA	NA	NA	3	15
SRX5768461	Steap3	2.86453	4T1_GSE130472_old_antiPDL1(n=15)	Baseline	1	GSE130472	isotype; old;	NA	NA	NA	3	15
SRX5768462	Steap3	2.64745	4T1_GSE130472_old_antiPDL1(n=15)	Baseline	1	GSE130472	isotype; old;	NA	NA	NA	3	15
SRX5768463	Steap3	3.59197	4T1_GSE130472_old_antiPDL1(n=15)	Baseline	1	GSE130472	isotype; old;	NA	NA	NA	3	15
SRX5768464	Steap3	3.37515	4T1_GSE130472_old_antiPDL1(n=15)	Baseline	1	GSE130472	isotype; old;	NA	NA	NA	3	15
SRX5768465	Steap3	3.10012	4T1_GSE130472_old_antiPDL1(n=15)	Baseline	1	GSE130472	isotype; old;	NA	NA	NA	3	15
SRX5768466	Steap3	3.10785	4T1_GSE130472_old_antiPDL1(n=15)	Baseline	1	GSE130472	isotype; old;	NA	NA	NA	3	15
SRX5768459	Steap3	3.57844	4T1_GSE130472_old_antiCTLA4(n=15)	Non-responders	0	GSE130472	antiCTLA4; old;	0.0746175	NA	NA	3	15
SRX5768457	Steap3	3.49802	4T1_GSE130472_old_antiCTLA4(n=15)	Non-responders	0	GSE130472	antiCTLA4; old;	0.0746175	NA	NA	3	15
SRX5768453	Steap3	3.48677	4T1_GSE130472_old_antiCTLA4(n=15)	Non-responders	0	GSE130472	antiCTLA4; old;	0.0746175	NA	NA	3	15
SRX5768456	Steap3	3.48066	4T1_GSE130472_old_antiCTLA4(n=15)	Non-responders	0	GSE130472	antiCTLA4; old;	0.0746175	NA	NA	3	15
SRX5768454	Steap3	3.43027	4T1_GSE130472_old_antiCTLA4(n=15)	Non-responders	0	GSE130472	antiCTLA4; old;	0.0746175	NA	NA	3	15
SRX5768458	Steap3	3.39606	4T1_GSE130472_old_antiCTLA4(n=15)	Non-responders	0	GSE130472	antiCTLA4; old;	0.0746175	NA	NA	3	15
SRX5768455	Steap3	3.2917	4T1_GSE130472_old_antiCTLA4(n=15)	Non-responders	0	GSE130472	antiCTLA4; old;	0.0746175	NA	NA	3	15
SRX5768452	Steap3	3.24466	4T1_GSE130472_old_antiCTLA4(n=15)	Non-responders	0	GSE130472	antiCTLA4; old;	0.0746175	NA	NA	3	15
SRX5768460	Steap3	3.13706	4T1_GSE130472_old_antiCTLA4(n=15)	Baseline	1	GSE130472	isotype; old;	NA	NA	NA	3	15
SRX5768461	Steap3	2.86453	4T1_GSE130472_old_antiCTLA4(n=15)	Baseline	1	GSE130472	isotype; old;	NA	NA	NA	3	15
SRX5768462	Steap3	2.64745	4T1_GSE130472_old_antiCTLA4(n=15)	Baseline	1	GSE130472	isotype; old;	NA	NA	NA	3	15
SRX5768463	Steap3	3.59197	4T1_GSE130472_old_antiCTLA4(n=15)	Baseline	1	GSE130472	isotype; old;	NA	NA	NA	3	15
SRX5768464	Steap3	3.37515	4T1_GSE130472_old_antiCTLA4(n=15)	Baseline	1	GSE130472	isotype; old;	NA	NA	NA	3	15
SRX5768465	Steap3	3.10012	4T1_GSE130472_old_antiCTLA4(n=15)	Baseline	1	GSE130472	isotype; old;	NA	NA	NA	3	15
SRX5768466	Steap3	3.10785	4T1_GSE130472_old_antiCTLA4(n=15)	Baseline	1	GSE130472	isotype; old;	NA	NA	NA	3	15
SRX8132375	Steap3	5.16188	402230_GSE148856_radiation_antiPD1(n=8)	Responders	0	GSE148856	antiPD1; radiation;	0.834903	NA	NA	2	8
SRX8132372	Steap3	5.12676	402230_GSE148856_radiation_antiPD1(n=8)	Responders	0	GSE148856	antiPD1; radiation;	0.834903	NA	NA	2	8
SRX8132373	Steap3	4.39613	402230_GSE148856_radiation_antiPD1(n=8)	Responders	0	GSE148856	antiPD1; radiation;	0.834903	NA	NA	2	8
SRX8132374	Steap3	3.7999	402230_GSE148856_radiation_antiPD1(n=8)	Responders	0	GSE148856	antiPD1; radiation;	0.834903	NA	NA	2	8
SRX8132368	Steap3	4.43237	402230_GSE148856_radiation_antiPD1(n=8)	Baseline	1	GSE148856	isotype; radiation;	NA	NA	NA	2	8
SRX8132369	Steap3	5.40993	402230_GSE148856_radiation_antiPD1(n=8)	Baseline	1	GSE148856	isotype; radiation;	NA	NA	NA	2	8
SRX8132370	Steap3	5.01163	402230_GSE148856_radiation_antiPD1(n=8)	Baseline	1	GSE148856	isotype; radiation;	NA	NA	NA	2	8
SRX8132371	Steap3	5.39912	402230_GSE148856_radiation_antiPD1(n=8)	Baseline	1	GSE148856	isotype; radiation;	NA	NA	NA	2	8
SRX8132365	Steap3	6.07946	402230_GSE148856_antiPD1(n=8)	Non-responders	0	GSE148856	antiPD1	0.999497	NA	NA	2	8
SRX8132366	Steap3	5.30118	402230_GSE148856_antiPD1(n=8)	Non-responders	0	GSE148856	antiPD1	0.999497	NA	NA	2	8
SRX8132367	Steap3	5.26411	402230_GSE148856_antiPD1(n=8)	Non-responders	0	GSE148856	antiPD1	0.999497	NA	NA	2	8
SRX8132364	Steap3	4.57464	402230_GSE148856_antiPD1(n=8)	Non-responders	0	GSE148856	antiPD1	0.999497	NA	NA	2	8
SRX8132360	Steap3	5.32088	402230_GSE148856_antiPD1(n=8)	Baseline	1	GSE148856	isotype	NA	NA	NA	2	8
SRX8132361	Steap3	5.08294	402230_GSE148856_antiPD1(n=8)	Baseline	1	GSE148856	isotype	NA	NA	NA	2	8
SRX8132362	Steap3	5.41794	402230_GSE148856_antiPD1(n=8)	Baseline	1	GSE148856	isotype	NA	NA	NA	2	8
SRX8132363	Steap3	4.47571	402230_GSE148856_antiPD1(n=8)	Baseline	1	GSE148856	isotype	NA	NA	NA	2	8
