# Supplementary material for: Six‐transmembrane epithelial antigen of prostate 3 (STEAP3) is a potential prognostic biomarker in clear cell renal cell carcinoma that correlates with M2 macrophage infiltration and epithelial–mesenchymal
Source: Cancer Rep (Hoboken). 2023 Jun 21;6(8):e1824. doi: 10.1002/cnr2.1824 (PMC10432435; doi:10.1002/cnr2.1824)
Supplement: Supplementary file 6 — Supplementary Table S5. The relationships between STEAP3 expression and common chemotherapy agents and small molecular compounds. [file CNR2-6-e1824-s006.xlsx]

## Sheet: Sheet1
Supplementary Table5. The relationships between STEAP3 expression and common chemotherapy agents and small molecular compounds.
symbol	drug	cor	fdr	entrez	Database
STEAP3	I-BET-762	0.243799	4.45185e-13	55240	GDSC
STEAP3	NPK76-II-72-1	0.243103	4.91014e-13	55240	GDSC
STEAP3	Vorinostat	0.241424	7.7624e-12	55240	GDSC
STEAP3	17-AAG	-0.235699	3.27203e-11	55240	GDSC
STEAP3	Tubastatin A	0.220679	1.06923e-10	55240	GDSC
STEAP3	KIN001-102	0.209266	9.25323e-10	55240	GDSC
STEAP3	BX-912	0.206602	1.41657e-09	55240	GDSC
STEAP3	PHA-793887	0.205774	1.45866e-09	55240	GDSC
STEAP3	Docetaxel	-0.217543	1.65297e-09	55240	GDSC
STEAP3	THZ-2-102-1	0.20742	2.10301e-09	55240	GDSC
STEAP3	AR-42	0.206376	2.14301e-09	55240	GDSC
STEAP3	CHIR-99021	-0.206544	3.04265e-09	55240	GDSC
STEAP3	GSK1070916	0.206231	3.16668e-09	55240	GDSC
STEAP3	CUDC-101	0.206078	3.70754e-09	55240	GDSC
STEAP3	BMS345541	0.198986	7.64434e-09	55240	GDSC
STEAP3	AT-7519	0.196883	1.03219e-08	55240	GDSC
STEAP3	TPCA-1	0.195568	1.06019e-08	55240	GDSC
STEAP3	WZ3105	0.192735	1.98894e-08	55240	GDSC
STEAP3	MPS-1-IN-1	0.192339	5.57264e-08	55240	GDSC
STEAP3	Methotrexate	0.193262	6.07825e-08	55240	GDSC
STEAP3	PIK-93	0.185012	6.70297e-08	55240	GDSC
STEAP3	Ispinesib Mesylate	0.18359	1.36273e-07	55240	GDSC
STEAP3	XMD13-2	0.1806	1.76305e-07	55240	GDSC
STEAP3	FK866	0.181337	2.04152e-07	55240	GDSC
STEAP3	NG-25	0.178247	2.57503e-07	55240	GDSC
STEAP3	TAK-715	0.179407	2.65319e-07	55240	GDSC
STEAP3	ZSTK474	0.17736	3.74492e-07	55240	GDSC
STEAP3	TGX221	-0.283908	4.25049e-07	55240	GDSC
STEAP3	TL-1-85	0.173913	5.46396e-07	55240	GDSC
STEAP3	BHG712	0.171439	8.38024e-07	55240	GDSC
STEAP3	UNC0638	0.165946	1.03748e-06	55240	GDSC
STEAP3	CP466722	0.168557	1.14795e-06	55240	GDSC
STEAP3	Belinostat	0.172478	1.25616e-06	55240	GDSC
STEAP3	CAY10603	0.168081	1.30887e-06	55240	GDSC
STEAP3	YM201636	0.168855	1.5006e-06	55240	GDSC
STEAP3	Navitoclax	0.171411	1.92501e-06	55240	GDSC
STEAP3	TL-2-105	0.166876	2.43541e-06	55240	GDSC
STEAP3	5-Fluorouracil	0.158174	7.17293e-06	55240	GDSC
STEAP3	Bleomycin (50 uM)	-0.157423	7.44538e-06	55240	GDSC
STEAP3	LAQ824	0.164282	8.85359e-06	55240	GDSC
STEAP3	PI-103	0.153218	1.2866e-05	55240	GDSC
STEAP3	AS605240	0.164098	1.4012e-05	55240	GDSC
STEAP3	CX-5461	0.152544	1.5563e-05	55240	GDSC
STEAP3	SNX-2112	0.147826	2.7179e-05	55240	GDSC
STEAP3	OSI-027	0.147557	2.7453e-05	55240	GDSC
STEAP3	RO-3306	-0.163708	3.3282e-05	55240	GDSC
STEAP3	Genentech Cpd 10	0.144296	4.4426e-05	55240	GDSC
STEAP3	XMD14-99	0.141595	8.9827e-05	55240	GDSC
STEAP3	QL-XI-92	0.137957	9.0504e-05	55240	GDSC
STEAP3	TG101348	0.134508	0.000122483	55240	GDSC
STEAP3	SB 216763	-0.169178	0.000136343	55240	GDSC
STEAP3	KIN001-244	0.134632	0.000157742	55240	GDSC
STEAP3	QL-XII-47	0.139286	0.000181743	55240	GDSC
STEAP3	JW-7-24-1	0.130426	0.000201218	55240	GDSC
STEAP3	GSK690693	0.132248	0.000206545	55240	GDSC
STEAP3	AZD6482	-0.142054	0.000228294	55240	GDSC
STEAP3	PAC-1	0.140386	0.000280737	55240	GDSC
STEAP3	GSK2126458	0.130844	0.000285256	55240	GDSC
STEAP3	QL-X-138	0.12849	0.000318337	55240	GDSC
STEAP3	CCT007093	-0.142517	0.000326802	55240	GDSC
STEAP3	KIN001-260	0.126433	0.000366854	55240	GDSC
STEAP3	BIX02189	0.125348	0.000427384	55240	GDSC
STEAP3	Phenformin	0.126307	0.000470567	55240	GDSC
STEAP3	Midostaurin	-0.135601	0.000691667	55240	GDSC
STEAP3	IPA-3	0.127635	0.000691687	55240	GDSC
STEAP3	LFM-A13	-0.147672	0.000768844	55240	GDSC
STEAP3	KIN001-236	0.120168	0.000841605	55240	GDSC
STEAP3	CAL-101	0.119693	0.000971609	55240	GDSC
STEAP3	Masitinib	0.118423	0.001116	55240	GDSC
STEAP3	AZD8055	0.116186	0.00239565	55240	GDSC
STEAP3	Obatoclax Mesylate	0.123117	0.00283683	55240	GDSC
STEAP3	Lapatinib	-0.175262	0.00306059	55240	GDSC
STEAP3	OSI-930	0.109099	0.00339859	55240	GDSC
STEAP3	Trametinib	-0.105722	0.00374397	55240	GDSC
STEAP3	NSC-207895	0.114883	0.0040652	55240	GDSC
STEAP3	XAV939	-0.108077	0.00419209	55240	GDSC
STEAP3	BMS-708163	-0.109093	0.00472372	55240	GDSC
STEAP3	Foretinib	0.105543	0.00563124	55240	GDSC
STEAP3	FTI-277	-0.108242	0.00630746	55240	GDSC
STEAP3	T0901317	0.103923	0.00714816	55240	GDSC
STEAP3	EKB-569	0.0998793	0.00897084	55240	GDSC
STEAP3	AP-24534	0.101582	0.0092791	55240	GDSC
STEAP3	JNK Inhibitor VIII	-0.103951	0.0103442	55240	GDSC
STEAP3	AZD7762	0.0989745	0.0111751	55240	GDSC
STEAP3	KIN001-266	0.106197	0.0135493	55240	GDSC
STEAP3	Mitomycin C	0.10686	0.015532	55240	GDSC
STEAP3	DMOG	0.0980161	0.0172038	55240	GDSC
STEAP3	LY317615	0.094884	0.0194891	55240	GDSC
STEAP3	JNJ-26854165	-0.102584	0.0199266	55240	GDSC
STEAP3	AKT inhibitor VIII	-0.0972426	0.0209373	55240	GDSC
STEAP3	Afatinib	-0.0835585	0.02252	55240	GDSC
STEAP3	KIN001-270	0.0870331	0.0229189	55240	GDSC
STEAP3	WH-4-023	-0.152013	0.0236669	55240	GDSC
STEAP3	SGC0946	-0.101335	0.0237077	55240	GDSC
STEAP3	Y-39983	0.083498	0.0242667	55240	GDSC
STEAP3	Dasatinib	-0.135331	0.0309985	55240	GDSC
STEAP3	PFI-1	0.0929558	0.0316107	55240	GDSC
STEAP3	BAY 61-3606	0.0845805	0.0337309	55240	GDSC
STEAP3	Bicalutamide	-0.0882745	0.0345804	55240	GDSC
STEAP3	Cetuximab	-0.0829136	0.0368995	55240	GDSC
STEAP3	CCT018159	-0.0935014	0.0402481	55240	GDSC
STEAP3	MLN4924	-0.104237	0.0410043	55240	GDSC
STEAP3	Gefitinib	-0.0807976	0.0464992	55240	GDSC
STEAP3	JQ1	0.0802096	0.0490541	55240	GDSC
STEAP3	OSU-03012	0.0875818	0.0501467	55240	GDSC
STEAP3	BEZ235	-0.0859791	0.0529228	55240	GDSC
STEAP3	Pazopanib	-0.0927537	0.0531744	55240	GDSC
STEAP3	THZ-2-49	0.0672968	0.0705277	55240	GDSC
STEAP3	RDEA119	-0.0667381	0.0723898	55240	GDSC
STEAP3	Etoposide	0.0786032	0.0727908	55240	GDSC
STEAP3	GSK429286A	0.0721035	0.073177	55240	GDSC
STEAP3	Vinorelbine	0.0861303	0.0753973	55240	GDSC
STEAP3	BIRB 0796	-0.0834195	0.0796094	55240	GDSC
STEAP3	681640	-0.0965319	0.0805639	55240	GDSC
STEAP3	AS601245	-0.0832393	0.0823494	55240	GDSC
STEAP3	piperlongumine	-0.0716437	0.0855001	55240	GDSC
STEAP3	CEP-701	0.0690248	0.0883979	55240	GDSC
STEAP3	ZM-447439	0.0749663	0.0888156	55240	GDSC
STEAP3	Cisplatin	-0.078217	0.0901798	55240	GDSC
STEAP3	GSK1904529A	-0.0740723	0.0923633	55240	GDSC
STEAP3	YM155	0.078034	0.0927159	55240	GDSC
STEAP3	UNC1215	-0.0758747	0.102876	55240	GDSC
STEAP3	JQ12	0.0790648	0.110783	55240	GDSC
STEAP3	Bortezomib	-0.110733	0.116904	55240	GDSC
STEAP3	VNLG/124	0.0632438	0.120586	55240	GDSC
STEAP3	WZ-1-84	-0.11123	0.121449	55240	GDSC
STEAP3	SB52334	0.0676019	0.123666	55240	GDSC
STEAP3	PD-0325901	-0.0609584	0.132839	55240	GDSC
STEAP3	GSK269962A	-0.0693042	0.134204	55240	GDSC
STEAP3	FR-180204	0.0686604	0.149935	55240	GDSC
STEAP3	ATRA	0.0661998	0.155342	55240	GDSC
STEAP3	S-Trityl-L-cysteine	0.104953	0.160457	55240	GDSC
STEAP3	SL 0101-1	-0.102729	0.168612	55240	GDSC
STEAP3	AG-014699	-0.0575847	0.173887	55240	GDSC
STEAP3	QL-XII-61	0.0845387	0.178905	55240	GDSC
STEAP3	MP470	0.0570709	0.185022	55240	GDSC
STEAP3	MS-275	0.0993352	0.18794	55240	GDSC
STEAP3	VX-11e	0.059833	0.19105	55240	GDSC
STEAP3	MG-132	-0.09775	0.217883	55240	GDSC
STEAP3	GW843682X	0.0979619	0.22615	55240	GDSC
STEAP3	Axitinib	0.0578966	0.250552	55240	GDSC
STEAP3	Veliparib	-0.0718065	0.254624	55240	GDSC
STEAP3	XMD15-27	0.0528971	0.254884	55240	GDSC
STEAP3	PF-562271	-0.0581477	0.279678	55240	GDSC
STEAP3	PLX4720	0.045303	0.283127	55240	GDSC
STEAP3	CGP-60474	-0.0826344	0.307215	55240	GDSC
STEAP3	STF-62247	0.0423788	0.310389	55240	GDSC
STEAP3	IOX2	-0.0556051	0.316654	55240	GDSC
STEAP3	Bryostatin 1	-0.0505609	0.326232	55240	GDSC
STEAP3	VX-680	0.0862003	0.329113	55240	GDSC
STEAP3	Nilotinib	0.0491416	0.337263	55240	GDSC
STEAP3	Sunitinib	0.0714598	0.338685	55240	GDSC
STEAP3	AC220	0.045764	0.339008	55240	GDSC
STEAP3	rTRAIL	-0.0633872	0.344243	55240	GDSC
STEAP3	AMG-706	-0.0540448	0.34671	55240	GDSC
STEAP3	QS11	0.0558842	0.347018	55240	GDSC
STEAP3	Saracatinib	-0.075913	0.354764	55240	GDSC
STEAP3	XL-184	0.0437135	0.359338	55240	GDSC
STEAP3	Embelin	0.0518666	0.360101	55240	GDSC
STEAP3	Zibotentan	-0.0899418	0.36412	55240	GDSC
STEAP3	FMK	0.0573273	0.36993	55240	GDSC
STEAP3	selumetinib	-0.0354736	0.370082	55240	GDSC
STEAP3	AICAR	0.0358528	0.395983	55240	GDSC
STEAP3	Erlotinib	-0.0609357	0.413429	55240	GDSC
STEAP3	JNK-9L	0.0442502	0.436918	55240	GDSC
STEAP3	XMD8-92	0.0744937	0.44984	55240	GDSC
STEAP3	SB590885	0.0373174	0.471778	55240	GDSC
STEAP3	Dabrafenib	0.0321688	0.48742	55240	GDSC
STEAP3	Roscovitine	-0.0993741	0.488689	55240	GDSC
STEAP3	CI-1040	-0.0324891	0.492199	55240	GDSC
STEAP3	Cyclopamine	-0.069109	0.502714	55240	GDSC
STEAP3	Linifanib	0.0357058	0.512671	55240	GDSC
STEAP3	Tipifarnib	0.0424328	0.523268	55240	GDSC
STEAP3	XMD8-85	-0.0545578	0.524132	55240	GDSC
STEAP3	Thapsigargin	0.0415556	0.526409	55240	GDSC
STEAP3	AZ628	0.0503357	0.532913	55240	GDSC
STEAP3	BI-2536	0.063864	0.533409	55240	GDSC
STEAP3	CH5424802	0.0380257	0.533628	55240	GDSC
STEAP3	Bexarotene	-0.0445206	0.537552	55240	GDSC
STEAP3	HG-5-113-01	0.0453105	0.5487	55240	GDSC
STEAP3	Pyrimethamine	0.068098	0.550044	55240	GDSC
STEAP3	Elesclomol	-0.0282909	0.559217	55240	GDSC
STEAP3	Doxorubicin	0.0382835	0.563732	55240	GDSC
STEAP3	Shikonin	0.0305646	0.59601	55240	GDSC
STEAP3	Epothilone B	-0.0290726	0.599197	55240	GDSC
STEAP3	ZG-10	0.0380196	0.600269	55240	GDSC
STEAP3	Rapamycin	-0.0610579	0.606149	55240	GDSC
STEAP3	MK-2206	0.0288707	0.609775	55240	GDSC
STEAP3	Olaparib	-0.023842	0.617555	55240	GDSC
STEAP3	Ruxolitinib	0.0282133	0.621019	55240	GDSC
STEAP3	EHT 1864	-0.0344192	0.626607	55240	GDSC
STEAP3	PF-4708671	-0.0446912	0.63846	55240	GDSC
STEAP3	BMS-536924	0.033993	0.645887	55240	GDSC
STEAP3	Vinblastine	0.0223491	0.655359	55240	GDSC
STEAP3	KIN001-135	-0.0486499	0.6567	55240	GDSC
STEAP3	YK 4-279	0.0247894	0.686362	55240	GDSC
STEAP3	TAE684	-0.0472676	0.692745	55240	GDSC
STEAP3	(5Z)-7-Oxozeaenol	0.0185088	0.700672	55240	GDSC
STEAP3	JW-7-52-1	-0.0421956	0.700741	55240	GDSC
STEAP3	Z-LLNle-CHO	-0.0322174	0.703429	55240	GDSC
STEAP3	Temsirolimus	-0.02047	0.721973	55240	GDSC
STEAP3	Gemcitabine	-0.0195991	0.729915	55240	GDSC
STEAP3	QL-VIII-58	-0.0305269	0.731521	55240	GDSC
STEAP3	FH535	0.0194625	0.733065	55240	GDSC
STEAP3	KIN001-055	0.0249191	0.735528	55240	GDSC
STEAP3	Camptothecin	0.0173614	0.738521	55240	GDSC
STEAP3	CP724714	-0.0210303	0.743683	55240	GDSC
STEAP3	NU-7441	-0.0261347	0.753091	55240	GDSC
STEAP3	Lisitinib	0.0225431	0.764231	55240	GDSC
STEAP3	PD-0332991	-0.019375	0.771723	55240	GDSC
STEAP3	A-770041	-0.0273292	0.775912	55240	GDSC
STEAP3	NSC-87877	-0.017945	0.787181	55240	GDSC
STEAP3	CMK	0.0348707	0.794672	55240	GDSC
STEAP3	Sorafenib	0.0329882	0.79668	55240	GDSC
STEAP3	Salubrinal	-0.0255636	0.800024	55240	GDSC
STEAP3	Parthenolide	0.0292414	0.81087	55240	GDSC
STEAP3	Tamoxifen	0.0278275	0.83198	55240	GDSC
STEAP3	GDC0449	-0.0245902	0.832413	55240	GDSC
STEAP3	Lenalidomide	-0.0196392	0.834747	55240	GDSC
STEAP3	XMD11-85h	0.034767	0.8545	55240	GDSC
STEAP3	Imatinib	0.0316319	0.85735	55240	GDSC
STEAP3	PHA-665752	-0.0284545	0.864461	55240	GDSC
STEAP3	BMS-509744	-0.0187444	0.865883	55240	GDSC
STEAP3	AUY922	0.0108845	0.874359	55240	GDSC
STEAP3	GDC0941	-0.011167	0.876088	55240	GDSC
STEAP3	Nutlin-3a (-)	-0.00942336	0.876948	55240	GDSC
STEAP3	SN-38	0.0074647	0.894031	55240	GDSC
STEAP3	SB 505124	-0.0121435	0.908044	55240	GDSC
STEAP3	GNF-2	-0.0310224	0.912429	55240	GDSC
STEAP3	KU-55933	0.00919038	0.913766	55240	GDSC
STEAP3	EX-527	-0.0135942	0.918895	55240	GDSC
STEAP3	Crizotinib	-0.0188212	0.923041	55240	GDSC
STEAP3	GSK-650394	0.00963564	0.927051	55240	GDSC
STEAP3	Tivozanib	0.00693248	0.92883	55240	GDSC
STEAP3	BX-795	0.00537545	0.931289	55240	GDSC
STEAP3	HG-6-64-1	0.00462275	0.941969	55240	GDSC
STEAP3	Bosutinib	0.00531159	0.942203	55240	GDSC
STEAP3	Bleomycin	-0.00502342	0.947527	55240	GDSC
STEAP3	HG-5-88-01	0.0124814	0.956241	55240	GDSC
STEAP3	Paclitaxel	-0.00909401	0.956355	55240	GDSC
STEAP3	BMS-754807	-0.00358105	0.961373	55240	GDSC
STEAP3	A-443654	-0.0120602	0.96493	55240	GDSC
STEAP3	Temozolomide	0.00436516	0.967007	55240	GDSC
STEAP3	GW-2580	-0.0205187	0.967411	55240	GDSC
STEAP3	Talazoparib	0.00200592	0.972073	55240	GDSC
STEAP3	Cytarabine	-0.00219997	0.976109	55240	GDSC
STEAP3	CGP-082996	0.00359811	0.98053	55240	GDSC
STEAP3	GW 441756	0.00921681	0.982163	55240	GDSC
STEAP3	PD-173074	-0.00415309	0.990024	55240	GDSC
STEAP3	TW 37	0.000216957	0.997053	55240	GDSC
STEAP3	VX-702	-0.000825578	0.998246	55240	GDSC
symbol	drug	cor	fdr	entrez	Database
STEAP3	ciclopirox	0.36654	7.46351e-25	55240	CTRP
STEAP3	BRD-K34222889	0.324357	3.84997e-19	55240	CTRP
STEAP3	PAC-1	0.334698	4.20524e-19	55240	CTRP
STEAP3	PX-12	0.312319	1.35977e-17	55240	CTRP
STEAP3	SB-225002	0.304268	2.19544e-17	55240	CTRP
STEAP3	PRIMA-1	0.317693	2.42379e-17	55240	CTRP
STEAP3	panobinostat	0.304211	3.40704e-17	55240	CTRP
STEAP3	LY-2183240	0.305003	3.76174e-17	55240	CTRP
STEAP3	BIX-01294	0.305271	1.4835e-16	55240	CTRP
STEAP3	CR-1-31B	0.293188	4.64694e-16	55240	CTRP
STEAP3	SR-II-138A	0.287255	1.01022e-15	55240	CTRP
STEAP3	PHA-793887	0.28752	2.31526e-15	55240	CTRP
STEAP3	piperlongumine	0.287179	2.91828e-15	55240	CTRP
STEAP3	manumycin A	0.284673	8.13027e-15	55240	CTRP
STEAP3	doxorubicin	0.2791	8.17545e-15	55240	CTRP
STEAP3	entinostat	0.286579	9.40184e-15	55240	CTRP
STEAP3	vincristine	0.274512	1.2742e-14	55240	CTRP
STEAP3	YK 4-279	0.280119	1.43553e-14	55240	CTRP
STEAP3	obatoclax	0.282751	1.70792e-14	55240	CTRP
STEAP3	mitomycin	0.281637	1.91413e-14	55240	CTRP
STEAP3	tacedinaline	0.333189	2.13067e-14	55240	CTRP
STEAP3	cerulenin	0.281596	2.88938e-14	55240	CTRP
STEAP3	apicidin	0.275051	3.41877e-14	55240	CTRP
STEAP3	isoevodiamine	0.276395	4.05337e-14	55240	CTRP
STEAP3	ISOX	0.27754	4.51547e-14	55240	CTRP
STEAP3	BRD-K92856060	0.288837	8.1e-14	55240	CTRP
STEAP3	indisulam	0.280031	1.21813e-13	55240	CTRP
STEAP3	narciclasine	0.274057	1.55537e-13	55240	CTRP
STEAP3	PL-DI	0.272239	1.84542e-13	55240	CTRP
STEAP3	necrosulfonamide	0.326728	2.05222e-13	55240	CTRP
STEAP3	NSC95397	0.286456	2.27182e-13	55240	CTRP
STEAP3	belinostat	0.379889	2.73977e-13	55240	CTRP
STEAP3	vorinostat	0.269595	2.74208e-13	55240	CTRP
STEAP3	JQ-1	0.264693	4.28513e-13	55240	CTRP
STEAP3	SB-743921	0.260033	5.75246e-13	55240	CTRP
STEAP3	I-BET151	0.261638	6.28458e-13	55240	CTRP
STEAP3	Merck60	0.262448	7.514e-13	55240	CTRP
STEAP3	NSC632839	0.261126	1.48015e-12	55240	CTRP
STEAP3	topotecan	0.25622	1.61166e-12	55240	CTRP
STEAP3	BRD-K66453893	0.259003	2.10875e-12	55240	CTRP
STEAP3	MST-312	0.261685	2.54164e-12	55240	CTRP
STEAP3	LRRK2-IN-1	0.304123	3.037e-12	55240	CTRP
STEAP3	etoposide	0.254013	4.20581e-12	55240	CTRP
STEAP3	Repligen 136	0.275362	5.16983e-12	55240	CTRP
STEAP3	BRD-K61166597	0.260613	1.06206e-11	55240	CTRP
STEAP3	MK-1775	0.2539	1.1928e-11	55240	CTRP
STEAP3	cytarabine hydrochloride	0.247596	1.26832e-11	55240	CTRP
STEAP3	decitabine	0.24696	1.31807e-11	55240	CTRP
STEAP3	parbendazole	0.244714	1.42288e-11	55240	CTRP
STEAP3	BRD-A86708339	0.369304	2.29063e-11	55240	CTRP
STEAP3	ceranib-2	0.243892	2.29325e-11	55240	CTRP
STEAP3	phloretin	0.251704	2.30503e-11	55240	CTRP
STEAP3	curcumin	0.245331	4.34874e-11	55240	CTRP
STEAP3	BRD-K70511574	0.242164	5.8817e-11	55240	CTRP
STEAP3	leptomycin B	0.236815	5.96537e-11	55240	CTRP
STEAP3	fingolimod	0.247227	7.22479e-11	55240	CTRP
STEAP3	KX2-391	0.241822	7.23927e-11	55240	CTRP
STEAP3	Compound 23 citrate	0.244794	1.04485e-10	55240	CTRP
STEAP3	BI-2536	0.23369	1.11778e-10	55240	CTRP
STEAP3	serdemetan	0.247486	1.45311e-10	55240	CTRP
STEAP3	neuronal differentiation inducer III	0.238562	1.49471e-10	55240	CTRP
STEAP3	Compound 7d-cis	0.259927	1.76985e-10	55240	CTRP
STEAP3	ML031	0.261493	1.86608e-10	55240	CTRP
STEAP3	PI-103	0.245203	1.99668e-10	55240	CTRP
STEAP3	NSC48300	0.235687	2.65431e-10	55240	CTRP
STEAP3	AZD7762	0.233482	2.75428e-10	55240	CTRP
STEAP3	KPT185	0.271906	2.75783e-10	55240	CTRP
STEAP3	GSK461364	0.233499	3.09619e-10	55240	CTRP
STEAP3	triazolothiadiazine	0.227599	3.78616e-10	55240	CTRP
STEAP3	gossypol	0.238683	6.67275e-10	55240	CTRP
STEAP3	gemcitabine	0.238206	6.96859e-10	55240	CTRP
STEAP3	GW-405833	0.229736	7.70514e-10	55240	CTRP
STEAP3	CCT036477	0.229613	8.94316e-10	55240	CTRP
STEAP3	PF-3758309	0.325703	1.00638e-09	55240	CTRP
STEAP3	GSK525762A	0.22482	1.0909e-09	55240	CTRP
STEAP3	paclitaxel	0.225884	1.512e-09	55240	CTRP
STEAP3	NVP-BSK805	0.226546	2.34833e-09	55240	CTRP
STEAP3	BRD1812	0.22779	2.55929e-09	55240	CTRP
STEAP3	olaparib	0.225247	2.64239e-09	55240	CTRP
STEAP3	SNS-032	0.234769	2.68175e-09	55240	CTRP
STEAP3	ouabain	0.220362	2.7286e-09	55240	CTRP
STEAP3	tipifarnib-P1	0.226365	3.04188e-09	55240	CTRP
STEAP3	BRD-K35604418	0.226311	3.04374e-09	55240	CTRP
STEAP3	CD-437	0.219447	3.70945e-09	55240	CTRP
STEAP3	CHM-1	0.214671	6.26932e-09	55240	CTRP
STEAP3	BRD-K66532283	0.224567	6.6582e-09	55240	CTRP
STEAP3	barasertib	0.218137	6.71154e-09	55240	CTRP
STEAP3	BRD-K80183349	0.219121	7.74576e-09	55240	CTRP
STEAP3	NSC23766	0.22019	1.2329e-08	55240	CTRP
STEAP3	methylstat	0.256965	1.41935e-08	55240	CTRP
STEAP3	KW-2449	0.209924	1.51439e-08	55240	CTRP
STEAP3	ML311	0.207038	1.73494e-08	55240	CTRP
STEAP3	tivantinib	0.302124	1.90848e-08	55240	CTRP
STEAP3	Bax channel blocker	0.231042	1.92028e-08	55240	CTRP
STEAP3	KU-60019	0.212342	1.94201e-08	55240	CTRP
STEAP3	NVP-231	0.209894	2.13254e-08	55240	CTRP
STEAP3	sotrastaurin	0.249609	2.31464e-08	55240	CTRP
STEAP3	BRD-K88742110	0.217907	3.33468e-08	55240	CTRP
STEAP3	omacetaxine mepesuccinate	0.24284	3.34184e-08	55240	CTRP
STEAP3	chlorambucil	0.207472	4.0321e-08	55240	CTRP
STEAP3	MK-2206	0.221418	5.03008e-08	55240	CTRP
STEAP3	sirolimus	0.207214	5.16328e-08	55240	CTRP
STEAP3	bardoxolone methyl	0.217888	6.92308e-08	55240	CTRP
STEAP3	axitinib	0.202019	6.97285e-08	55240	CTRP
STEAP3	SMER-3	0.226798	7.24242e-08	55240	CTRP
STEAP3	dinaciclib	0.290208	7.77407e-08	55240	CTRP
STEAP3	elocalcitol	0.203802	8.45263e-08	55240	CTRP
STEAP3	clofarabine	0.196163	9.25685e-08	55240	CTRP
STEAP3	rigosertib	0.202417	9.88407e-08	55240	CTRP
STEAP3	PF-184	0.202668	1.05635e-07	55240	CTRP
STEAP3	FQI-2	0.195863	1.09156e-07	55240	CTRP
STEAP3	bortezomib	0.202524	1.26648e-07	55240	CTRP
STEAP3	ML050	0.210442	1.47785e-07	55240	CTRP
STEAP3	tosedostat	0.210479	1.50514e-07	55240	CTRP
STEAP3	avrainvillamide	0.23881	1.59397e-07	55240	CTRP
STEAP3	B02	0.203109	1.78376e-07	55240	CTRP
STEAP3	linifanib	0.196276	1.801e-07	55240	CTRP
STEAP3	OSI-930	0.218132	2.01729e-07	55240	CTRP
STEAP3	PDMP	0.207722	2.2399e-07	55240	CTRP
STEAP3	RAF265	0.263497	2.37746e-07	55240	CTRP
STEAP3	nutlin-3	0.198607	2.74571e-07	55240	CTRP
STEAP3	GW-843682X	0.200805	2.95817e-07	55240	CTRP
STEAP3	TPCA-1	0.193517	3.0917e-07	55240	CTRP
STEAP3	Ko-143	0.196642	3.32414e-07	55240	CTRP
STEAP3	GMX-1778	0.195716	3.957e-07	55240	CTRP
STEAP3	alvocidib	0.279293	4.28681e-07	55240	CTRP
STEAP3	sunitinib	0.19283	5.45389e-07	55240	CTRP
STEAP3	nakiterpiosin	0.187702	5.68336e-07	55240	CTRP
STEAP3	bendamustine	0.204533	6.18804e-07	55240	CTRP
STEAP3	pifithrin-mu	0.190444	6.32716e-07	55240	CTRP
STEAP3	crizotinib	0.188555	6.41177e-07	55240	CTRP
STEAP3	3-Cl-AHPC	0.186633	6.8127e-07	55240	CTRP
STEAP3	SCH-79797	0.186946	7.32435e-07	55240	CTRP
STEAP3	BRD-A94377914	0.261038	7.48491e-07	55240	CTRP
STEAP3	TW-37	0.193003	8.02846e-07	55240	CTRP
STEAP3	PF-573228	0.187343	8.60475e-07	55240	CTRP
STEAP3	BRD-K51490254	0.200064	8.70715e-07	55240	CTRP
STEAP3	BMS-345541	0.188476	8.77249e-07	55240	CTRP
STEAP3	BRD-K26531177	0.194185	8.80226e-07	55240	CTRP
STEAP3	COL-3	0.216753	1.01967e-06	55240	CTRP
STEAP3	NSC19630	0.222587	1.1401e-06	55240	CTRP
STEAP3	SKI-II	0.197611	1.46348e-06	55240	CTRP
STEAP3	alisertib	0.180857	1.6601e-06	55240	CTRP
STEAP3	SNX-2112	0.176453	1.7929e-06	55240	CTRP
STEAP3	teniposide	0.247367	1.94746e-06	55240	CTRP
STEAP3	CAY10618	0.179384	2.16761e-06	55240	CTRP
STEAP3	SCH-529074	0.20061	2.65646e-06	55240	CTRP
STEAP3	AA-COCF3	0.188958	2.97023e-06	55240	CTRP
STEAP3	KU 0060648	0.180679	3.22113e-06	55240	CTRP
STEAP3	WP1130	0.178877	4.28362e-06	55240	CTRP
STEAP3	StemRegenin 1	0.178404	4.30761e-06	55240	CTRP
STEAP3	GSK-3 inhibitor IX	0.18486	4.86634e-06	55240	CTRP
STEAP3	HLI 373	0.177878	6.48897e-06	55240	CTRP
STEAP3	MGCD-265	0.171116	7.18767e-06	55240	CTRP
STEAP3	dexamethasone	0.181933	8.86763e-06	55240	CTRP
STEAP3	STF-31	0.171688	1.0236e-05	55240	CTRP
STEAP3	dacarbazine	0.167447	1.1129e-05	55240	CTRP
STEAP3	CIL70	0.236703	1.1675e-05	55240	CTRP
STEAP3	KU-0063794	0.17374	1.1782e-05	55240	CTRP
STEAP3	R428	0.206948	1.1812e-05	55240	CTRP
STEAP3	BRD6340	0.170337	1.1886e-05	55240	CTRP
STEAP3	cucurbitacin I	0.170189	1.4064e-05	55240	CTRP
STEAP3	AT13387	0.24385	1.4844e-05	55240	CTRP
STEAP3	skepinone-L	0.249726	2.0503e-05	55240	CTRP
STEAP3	niclosamide	0.171753	2.0964e-05	55240	CTRP
STEAP3	BIRB-796	0.178994	2.2567e-05	55240	CTRP
STEAP3	prochlorperazine	0.175141	2.3986e-05	55240	CTRP
STEAP3	marinopyrrole A	0.205638	2.4007e-05	55240	CTRP
STEAP3	OSI-027	0.168409	2.591e-05	55240	CTRP
STEAP3	tretinoin	0.165657	2.6533e-05	55240	CTRP
STEAP3	bosutinib	0.166118	2.7622e-05	55240	CTRP
STEAP3	BRD-K28456706	0.166481	2.9282e-05	55240	CTRP
STEAP3	triptolide	0.159982	3.2122e-05	55240	CTRP
STEAP3	NVP-ADW742	0.169846	3.4635e-05	55240	CTRP
STEAP3	brivanib	0.163338	3.5592e-05	55240	CTRP
STEAP3	fluorouracil	0.157243	3.6347e-05	55240	CTRP
STEAP3	BRD-K24690302	0.162868	5.4357e-05	55240	CTRP
STEAP3	BRD-K11533227	0.167642	5.5646e-05	55240	CTRP
STEAP3	PIK-93	0.160538	5.5697e-05	55240	CTRP
STEAP3	BRD-K17060750	-0.187632	6.2021e-05	55240	CTRP
STEAP3	SRT-1720	0.167366	6.4327e-05	55240	CTRP
STEAP3	docetaxel	0.227177	6.6638e-05	55240	CTRP
STEAP3	pazopanib	0.154195	6.764e-05	55240	CTRP
STEAP3	necrostatin-7	0.166554	7.3236e-05	55240	CTRP
STEAP3	KHS101	0.159535	8.7064e-05	55240	CTRP
STEAP3	DBeQ	0.162035	8.8521e-05	55240	CTRP
STEAP3	SN-38	0.16504	9.3872e-05	55240	CTRP
STEAP3	masitinib	0.155695	9.6179e-05	55240	CTRP
STEAP3	RG-108	0.159803	9.7019e-05	55240	CTRP
STEAP3	GSK-J4	0.534124	9.7314e-05	55240	CTRP
STEAP3	MLN2238	0.148499	0.000113623	55240	CTRP
STEAP3	BRD-K41597374	0.149569	0.00012305	55240	CTRP
STEAP3	daporinad	0.16222	0.000126857	55240	CTRP
STEAP3	navitoclax	0.152989	0.000130113	55240	CTRP
STEAP3	N9-isopropylolomoucine	0.150159	0.000160668	55240	CTRP
STEAP3	ML029	0.15686	0.000164428	55240	CTRP
STEAP3	bexarotene	0.156495	0.000165987	55240	CTRP
STEAP3	TG-101348	0.146359	0.000181161	55240	CTRP
STEAP3	epigallocatechin-3-monogallate	0.158552	0.000182531	55240	CTRP
STEAP3	AZ-3146	0.149402	0.000185001	55240	CTRP
STEAP3	linsitinib	0.152017	0.000198958	55240	CTRP
STEAP3	imatinib	0.150878	0.000202837	55240	CTRP
STEAP3	RITA	0.148157	0.00021197	55240	CTRP
STEAP3	valdecoxib	0.145987	0.000212961	55240	CTRP
STEAP3	YM-155	0.162459	0.000246296	55240	CTRP
STEAP3	ML210	0.144813	0.000261358	55240	CTRP
STEAP3	darinaparsin	0.212244	0.000278257	55240	CTRP
STEAP3	AZD8055	0.141326	0.000317069	55240	CTRP
STEAP3	BRD-K45681478	0.150253	0.000352164	55240	CTRP
STEAP3	BRD-K97651142	0.144618	0.000352527	55240	CTRP
STEAP3	tozasertib	0.51561	0.000397479	55240	CTRP
STEAP3	BRD-K29313308	0.14298	0.000458766	55240	CTRP
STEAP3	NVP-BEZ235	0.167409	0.000479339	55240	CTRP
STEAP3	ML239	0.139813	0.000518539	55240	CTRP
STEAP3	AT7867	0.136069	0.000597782	55240	CTRP
STEAP3	tandutinib	0.142428	0.000652428	55240	CTRP
STEAP3	tubastatin A	0.195104	0.000682376	55240	CTRP
STEAP3	pevonedistat	0.132239	0.000757253	55240	CTRP
STEAP3	SID 26681509	0.144455	0.000761216	55240	CTRP
STEAP3	Ki8751	0.138557	0.000775399	55240	CTRP
STEAP3	oligomycin A	0.131661	0.000797664	55240	CTRP
STEAP3	foretinib	0.134027	0.000883978	55240	CTRP
STEAP3	BRD-K85133207	0.13947	0.000956894	55240	CTRP
STEAP3	MI-2	0.205346	0.000987711	55240	CTRP
STEAP3	lenvatinib	0.13591	0.0010092	55240	CTRP
STEAP3	ABT-737	0.138599	0.00102031	55240	CTRP
STEAP3	1S,3R-RSL-3	0.128596	0.00105307	55240	CTRP
STEAP3	zebularine	0.127577	0.00110852	55240	CTRP
STEAP3	lapatinib	0.136095	0.00115992	55240	CTRP
STEAP3	FQI-1	0.174492	0.00124038	55240	CTRP
STEAP3	SU11274	0.127025	0.00136749	55240	CTRP
STEAP3	BIBR-1532	0.134823	0.00154191	55240	CTRP
STEAP3	Mdivi-1	0.128537	0.00155916	55240	CTRP
STEAP3	momelotinib	0.126818	0.00157376	55240	CTRP
STEAP3	UNC0638	0.129078	0.00160043	55240	CTRP
STEAP3	tipifarnib-P2	0.16844	0.00165549	55240	CTRP
STEAP3	PYR-41	0.152448	0.0018793	55240	CTRP
STEAP3	BRD-A02303741	0.152153	0.00189773	55240	CTRP
STEAP3	SGX-523	-0.152563	0.00192515	55240	CTRP
STEAP3	HBX-41108	0.155933	0.00213283	55240	CTRP
STEAP3	GDC-0941	0.128159	0.00240851	55240	CTRP
STEAP3	tigecycline	0.174001	0.0024227	55240	CTRP
STEAP3	WZ8040	0.139498	0.00269396	55240	CTRP
STEAP3	temsirolimus	0.172557	0.00292781	55240	CTRP
STEAP3	CHIR-99021	0.12148	0.00294106	55240	CTRP
STEAP3	ABT-199	0.156129	0.00310189	55240	CTRP
STEAP3	tacrolimus	0.121223	0.0033544	55240	CTRP
STEAP3	TG-100-115	0.133702	0.00351291	55240	CTRP
STEAP3	QW-BI-011	0.239681	0.0038585	55240	CTRP
STEAP3	parthenolide	0.144509	0.00420838	55240	CTRP
STEAP3	ML162	0.115706	0.00421024	55240	CTRP
STEAP3	dabrafenib	0.188911	0.00426501	55240	CTRP
STEAP3	BRD-K13999467	0.116675	0.00492772	55240	CTRP
STEAP3	BRD-K55116708	0.11989	0.00507556	55240	CTRP
STEAP3	RO4929097	0.201699	0.00515523	55240	CTRP
STEAP3	isoliquiritigenin	0.229087	0.00517041	55240	CTRP
STEAP3	16-beta-bromoandrosterone	0.12678	0.00540367	55240	CTRP
STEAP3	brefeldin A	0.118256	0.00589174	55240	CTRP
STEAP3	neratinib	0.11402	0.00595968	55240	CTRP
STEAP3	ETP-46464	0.137955	0.00632578	55240	CTRP
STEAP3	MG-132	0.200178	0.00661972	55240	CTRP
STEAP3	purmorphamine	0.122587	0.00679194	55240	CTRP
STEAP3	GANT-61	0.138851	0.0072876	55240	CTRP
STEAP3	ELCPK	0.15594	0.00747602	55240	CTRP
STEAP3	VER-155008	0.109546	0.00765115	55240	CTRP
STEAP3	AZD1480	0.172337	0.00798828	55240	CTRP
STEAP3	BMS-270394	0.114381	0.00800261	55240	CTRP
STEAP3	sorafenib	0.111646	0.00809672	55240	CTRP
STEAP3	VAF-347	-0.152079	0.00838021	55240	CTRP
STEAP3	MLN2480	0.202814	0.0091115	55240	CTRP
STEAP3	ciclosporin	0.126758	0.00985716	55240	CTRP
STEAP3	pandacostat	0.115514	0.0110676	55240	CTRP
STEAP3	BRD-A71883111	0.105568	0.011872	55240	CTRP
STEAP3	SB-525334	0.115541	0.0119372	55240	CTRP
STEAP3	NVP-TAE684	0.109733	0.0126117	55240	CTRP
STEAP3	BRD-K51831558	0.162651	0.0154323	55240	CTRP
STEAP3	trifluoperazine	0.111892	0.0167855	55240	CTRP
STEAP3	GSK4112	0.108427	0.0173026	55240	CTRP
STEAP3	Ch-55	0.104046	0.0205615	55240	CTRP
STEAP3	CIL56	0.136328	0.0208327	55240	CTRP
STEAP3	KU-55933	0.0975477	0.0209757	55240	CTRP
STEAP3	tivozanib	0.104348	0.0213077	55240	CTRP
STEAP3	AZD4547	0.102592	0.0217054	55240	CTRP
STEAP3	CIL55A	0.130514	0.0266274	55240	CTRP
STEAP3	CAY10594	0.116051	0.0284851	55240	CTRP
STEAP3	BMS-754807	0.0939645	0.0301298	55240	CTRP
STEAP3	necrostatin-1	0.0973227	0.0311589	55240	CTRP
STEAP3	regorafenib	0.100286	0.0333167	55240	CTRP
STEAP3	erastin	0.0859574	0.04109	55240	CTRP
STEAP3	BRD-K19103580	0.0932959	0.046115	55240	CTRP
STEAP3	simvastatin	-0.10421	0.0490426	55240	CTRP
STEAP3	PRIMA-1-Met	0.129351	0.0490641	55240	CTRP
STEAP3	WZ4002	0.119718	0.0516203	55240	CTRP
STEAP3	ML334 diastereomer	-0.123369	0.0523446	55240	CTRP
STEAP3	AZD6482	0.0985511	0.0534174	55240	CTRP
STEAP3	methotrexate	0.0798478	0.0547566	55240	CTRP
STEAP3	CIL41	0.126429	0.0547668	55240	CTRP
STEAP3	PF-543	0.0860925	0.0578021	55240	CTRP
STEAP3	BRD-K99006945	-0.131796	0.0578624	55240	CTRP
STEAP3	BRD9647	0.0906889	0.0583809	55240	CTRP
STEAP3	AM-580	0.0907121	0.0607269	55240	CTRP
STEAP3	BRD-K63431240	0.079652	0.0625959	55240	CTRP
STEAP3	BRD9876	0.105535	0.0630808	55240	CTRP
STEAP3	ZSTK474	0.0939254	0.0636975	55240	CTRP
STEAP3	BRD-K30748066	0.295871	0.0727438	55240	CTRP
STEAP3	azacitidine	0.0836666	0.0734197	55240	CTRP
STEAP3	cyanoquinoline 11	0.136347	0.0793871	55240	CTRP
STEAP3	BRD-M00053801	0.143538	0.0872178	55240	CTRP
STEAP3	cabozantinib	0.0788378	0.0903576	55240	CTRP
STEAP3	lovastatin	-0.0808572	0.0910452	55240	CTRP
STEAP3	CD-1530	0.0870595	0.0917397	55240	CTRP
STEAP3	canertinib	0.0762796	0.0939327	55240	CTRP
STEAP3	cediranib	0.155415	0.0950083	55240	CTRP
STEAP3	ibrutinib	0.0923656	0.0968999	55240	CTRP
STEAP3	dasatinib	-0.0750753	0.0993152	55240	CTRP
STEAP3	vorapaxar	0.0741061	0.108673	55240	CTRP
STEAP3	ML006	0.0794477	0.122749	55240	CTRP
STEAP3	BRD-K02251932	0.0754766	0.128017	55240	CTRP
STEAP3	NSC 74859	0.0757627	0.129899	55240	CTRP
STEAP3	neopeltolide	0.136573	0.136326	55240	CTRP
STEAP3	HC-067047	0.083279	0.138229	55240	CTRP
STEAP3	PF-750	0.0690254	0.14578	55240	CTRP
STEAP3	BRD1835	0.0681238	0.151436	55240	CTRP
STEAP3	tamoxifen	0.0843297	0.155176	55240	CTRP
STEAP3	BRD-K01737880	0.252871	0.156424	55240	CTRP
STEAP3	BRD-K09587429	-0.0861257	0.156584	55240	CTRP
STEAP3	ML203	0.0706816	0.168444	55240	CTRP
STEAP3	pluripotin	0.0657081	0.172798	55240	CTRP
STEAP3	selumetinib	-0.0648608	0.182237	55240	CTRP
STEAP3	LE-135	0.0585389	0.189028	55240	CTRP
STEAP3	lomeguatrib	0.070497	0.191641	55240	CTRP
STEAP3	JW-55	-0.155917	0.193913	55240	CTRP
STEAP3	L-685458	0.0727344	0.195726	55240	CTRP
STEAP3	ruxolitinib	0.0558269	0.199912	55240	CTRP
STEAP3	NSC30930	-0.0832093	0.202925	55240	CTRP
STEAP3	BRD-K52037352	0.077165	0.211241	55240	CTRP
STEAP3	BYL-719	0.0794862	0.212491	55240	CTRP
STEAP3	Compound 1541A	0.0720599	0.21583	55240	CTRP
STEAP3	SJ-172550	0.107369	0.236191	55240	CTRP
STEAP3	bleomycin A2	0.0630748	0.242115	55240	CTRP
STEAP3	temozolomide	0.0706944	0.244128	55240	CTRP
STEAP3	CAL-101	0.0659748	0.246789	55240	CTRP
STEAP3	BRD-K02492147	-0.0662903	0.251523	55240	CTRP
STEAP3	quizartinib	0.0657467	0.252672	55240	CTRP
STEAP3	importazole	0.0640743	0.286303	55240	CTRP
STEAP3	AZD7545	0.0470222	0.297199	55240	CTRP
STEAP3	BRD-K48334597	0.111809	0.309598	55240	CTRP
STEAP3	afatinib	0.0492812	0.316625	55240	CTRP
STEAP3	nilotinib	0.0708412	0.324466	55240	CTRP
STEAP3	silmitasertib	0.0760484	0.333317	55240	CTRP
STEAP3	CAY10576	-0.0674327	0.335591	55240	CTRP
STEAP3	birinapant	0.059248	0.343158	55240	CTRP
STEAP3	austocystin D	-0.0463873	0.347402	55240	CTRP
STEAP3	cytochalasin B	-0.0480687	0.366921	55240	CTRP
STEAP3	BRD-K27986637	0.127254	0.367574	55240	CTRP
STEAP3	myricetin	0.091985	0.380783	55240	CTRP
STEAP3	ML320	0.0414504	0.402037	55240	CTRP
STEAP3	fumonisin B1	0.0497096	0.403002	55240	CTRP
STEAP3	JW-74	0.0685469	0.416381	55240	CTRP
STEAP3	FGIN-1-27	-0.100649	0.417566	55240	CTRP
STEAP3	IU1	0.0677477	0.423523	55240	CTRP
STEAP3	bafilomycin A1	0.324773	0.435044	55240	CTRP
STEAP3	nintedanib	0.044044	0.43716	55240	CTRP
STEAP3	palmostatin B	0.0785941	0.43727	55240	CTRP
STEAP3	pyrazolanthrone	0.0407837	0.443883	55240	CTRP
STEAP3	PD318088	-0.0393535	0.445464	55240	CTRP
STEAP3	O-6-benzylguanine	0.0902061	0.44786	55240	CTRP
STEAP3	spautin-1	0.0376994	0.462221	55240	CTRP
STEAP3	procarbazine	-0.10517	0.465011	55240	CTRP
STEAP3	salermide	0.0645187	0.491767	55240	CTRP
STEAP3	PLX-4720	0.0479509	0.518292	55240	CTRP
STEAP3	BCL-LZH-4	-0.111654	0.533775	55240	CTRP
STEAP3	C6-ceramide	-0.0635139	0.53865	55240	CTRP
STEAP3	ifosfamide	-0.105938	0.540835	55240	CTRP
STEAP3	betulinic acid	-0.0855395	0.551815	55240	CTRP
STEAP3	BMS-195614	0.0376645	0.574213	55240	CTRP
STEAP3	MI-1	-0.047114	0.57992	55240	CTRP
STEAP3	erismodegib	-0.0432545	0.596219	55240	CTRP
STEAP3	XL765	0.0340356	0.59928	55240	CTRP
STEAP3	gefitinib	0.0285408	0.62877	55240	CTRP
STEAP3	BMS-536924	0.0273761	0.654447	55240	CTRP
STEAP3	SR8278	0.146719	0.659016	55240	CTRP
STEAP3	abiraterone	-0.0635137	0.66927	55240	CTRP
STEAP3	saracatinib	-0.0237434	0.671857	55240	CTRP
STEAP3	BRD-K49290616	-0.137087	0.68012	55240	CTRP
STEAP3	AT-406	0.0443935	0.690092	55240	CTRP
STEAP3	BRD-K75293299	-0.0936453	0.703303	55240	CTRP
STEAP3	ML258	0.0388766	0.72447	55240	CTRP
STEAP3	GDC-0879	-0.0226398	0.728685	55240	CTRP
STEAP3	thalidomide	0.0653893	0.732552	55240	CTRP
STEAP3	pitstop2	0.0624617	0.733894	55240	CTRP
STEAP3	GSK2636771	-0.0363413	0.737632	55240	CTRP
STEAP3	semagacestat	0.0450695	0.739195	55240	CTRP
STEAP3	EX-527	0.040954	0.744017	55240	CTRP
STEAP3	myriocin	-0.160379	0.745583	55240	CTRP
STEAP3	BRD8899	-0.0362248	0.753583	55240	CTRP
STEAP3	CID-5951923	-0.0293072	0.757892	55240	CTRP
STEAP3	BRD4132	0.022113	0.762159	55240	CTRP
STEAP3	BRD-K90370028	0.100661	0.764187	55240	CTRP
STEAP3	trametinib	0.0268486	0.772351	55240	CTRP
STEAP3	PD 153035	0.0195943	0.778041	55240	CTRP
STEAP3	NPC-26	0.0343184	0.778054	55240	CTRP
STEAP3	avicin D	-0.0286285	0.795102	55240	CTRP
STEAP3	fluvastatin	-0.0165892	0.795425	55240	CTRP
STEAP3	GSK1059615	0.0695885	0.795746	55240	CTRP
STEAP3	BRD-K64610608	0.0302932	0.815959	55240	CTRP
STEAP3	sildenafil	-0.0301852	0.823783	55240	CTRP
STEAP3	SR1001	0.0187574	0.829656	55240	CTRP
STEAP3	erlotinib	-0.0120817	0.830606	55240	CTRP
STEAP3	BRD-K86535717	-0.0685582	0.831173	55240	CTRP
STEAP3	BRD-K48477130	-0.0425503	0.842857	55240	CTRP
STEAP3	pifithrin-alpha	0.0157788	0.842933	55240	CTRP
STEAP3	QS-11	0.0549766	0.849582	55240	CTRP
STEAP3	BRD-K29086754	0.0452255	0.853289	55240	CTRP
STEAP3	staurosporine	0.0292898	0.861546	55240	CTRP
STEAP3	BRD1378	-0.0233153	0.863839	55240	CTRP
STEAP3	istradefylline	0.0303905	0.872012	55240	CTRP
STEAP3	tanespimycin	-0.0101321	0.880021	55240	CTRP
STEAP3	IC-87114	-0.0135382	0.882988	55240	CTRP
STEAP3	CBB-1007	-0.0298343	0.887159	55240	CTRP
STEAP3	veliparib	0.013727	0.890468	55240	CTRP
STEAP3	DNMDP	0.0118576	0.899252	55240	CTRP
STEAP3	CI-976	-0.0234669	0.899424	55240	CTRP
STEAP3	BRD-K37390332	0.0324153	0.901908	55240	CTRP
STEAP3	BRD-K84807411	0.0398852	0.902421	55240	CTRP
STEAP3	BRD-K14844214	0.0112824	0.907486	55240	CTRP
STEAP3	BRD-A05715709	0.0193915	0.912997	55240	CTRP
STEAP3	BRD-K16147474	-0.0420014	0.913841	55240	CTRP
STEAP3	UNC0321	-0.0149909	0.922737	55240	CTRP
STEAP3	KH-CB19	-0.0128762	0.923868	55240	CTRP
STEAP3	JW-480	-0.0177268	0.925685	55240	CTRP
STEAP3	BRD-K50799972	0.00890751	0.926919	55240	CTRP
STEAP3	MK-0752	-0.00853658	0.927994	55240	CTRP
STEAP3	hyperforin	0.0114722	0.931766	55240	CTRP
STEAP3	TGX-221	0.00913719	0.932053	55240	CTRP
STEAP3	CIL55	0.0215602	0.938821	55240	CTRP
STEAP3	SZ4TA2	-0.0120729	0.939533	55240	CTRP
STEAP3	AGK-2	-0.0296219	0.942928	55240	CTRP
STEAP3	BRD-K33199242	-0.0577504	0.948158	55240	CTRP
STEAP3	A-804598	-0.0141868	0.949426	55240	CTRP
STEAP3	LY-2157299	0.0198909	0.950219	55240	CTRP
STEAP3	IPR-456	-0.0128629	0.951294	55240	CTRP
STEAP3	itraconazole	0.00583117	0.954191	55240	CTRP
STEAP3	ML312	-0.143771	0.95729	55240	CTRP
STEAP3	VU0155056	-0.0227178	0.95765	55240	CTRP
STEAP3	BRD-K09344309	0.035992	0.962831	55240	CTRP
STEAP3	nelarabine	0.0159674	0.965783	55240	CTRP
STEAP3	fulvestrant	0.0230317	0.965855	55240	CTRP
STEAP3	BRD-K34099515	-0.0405219	0.966962	55240	CTRP
STEAP3	vemurafenib	-0.00300211	0.969259	55240	CTRP
STEAP3	BRD-K27224038	0.0141339	0.969935	55240	CTRP
STEAP3	BRD-K78574327	-0.057811	0.970056	55240	CTRP
STEAP3	PRL-3 inhibitor I	0.00662407	0.971585	55240	CTRP
STEAP3	BRD5468	0.00473828	0.973206	55240	CTRP
STEAP3	AC55649	0.00633872	0.973488	55240	CTRP
STEAP3	SB-431542	0.00500576	0.976316	55240	CTRP
STEAP3	968	0.0514727	0.979307	55240	CTRP
STEAP3	BRD-K41334119	-0.020795	0.98207	55240	CTRP
STEAP3	BRD8958	0.023303	0.982399	55240	CTRP
STEAP3	BRD-K96431673	-0.0556254	0.9862	55240	CTRP
STEAP3	blebbistatin	-0.0122983	0.987373	55240	CTRP
STEAP3	tamatinib	-0.00186483	0.987728	55240	CTRP
STEAP3	vandetanib	0.00118967	0.98814	55240	CTRP
STEAP3	ML083	0.00283528	0.989138	55240	CTRP
STEAP3	etomoxir	-0.0113323	0.989453	55240	CTRP
STEAP3	isonicotinohydroxamic acid	0.0244773	0.992739	55240	CTRP
STEAP3	BRD-K44224150	-0.0255116	0.994823	55240	CTRP
STEAP3	BRD-K71781559	0.00732625	0.996572	55240	CTRP
STEAP3	BRD-K30019337	-0.00248283	0.996933	55240	CTRP
STEAP3	cimetidine	-0.00173353	0.998407	55240	CTRP
STEAP3	WAY-362450	-0.041819	0.998521	55240	CTRP
STEAP3	BRD-K42260513	0.0145383	0.998533	55240	CTRP
STEAP3	BRD-K34485477	0.0198185	0.998562	55240	CTRP
STEAP3	BRD-K96970199	-0.00235671	0.998764	55240	CTRP
STEAP3	BRD-K04800985	-0.0196831	0.99881	55240	CTRP
STEAP3	sitagliptin	-0.00139499	0.998945	55240	CTRP
STEAP3	BRD-K33514849	0.265185	0.999288	55240	CTRP
STEAP3	cyclophosphamide	0.00874416	0.999427	55240	CTRP
STEAP3	FSC231	0.044706	0.99945	55240	CTRP
STEAP3	PF-4800567 hydrochloride	0.00448983	0.999586	55240	CTRP
STEAP3	BEC	-0.0177898	0.999979	55240	CTRP
